# Supplementary material for: Genome-Wide Identification, Characterization, and Expression Analysis of NF-Y Gene Family in Ginkgo biloba Seedlings and GbNF-YA6 Involved in Heat-Stress Response and Tolerance
Source: Int J Mol Sci. 2023 Jul 31;24(15):12284. doi: 10.3390/ijms241512284 (PMC10418864; doi:10.3390/ijms241512284)
Supplement: Supplementary file 1 [file ijms-24-12284-s001.zip]

Archive with 4 entries (4 files):
- Supplementary Figures and Tables.pdf
- Supplementary file 1.xlsx
- Supplementary file 2.xlsx
- Supplementary file 3.xlsx
