# Supplementary material for: Genome-Wide Identification, Characterization, and Expression Analysis of NF-Y Gene Family in Ginkgo biloba Seedlings and GbNF-YA6 Involved in Heat-Stress Response and Tolerance
Source: Int J Mol Sci. 2023 Jul 31;24(15):12284. doi: 10.3390/ijms241512284 (PMC10418864; doi:10.3390/ijms241512284)
Supplement: Supplementary file 1 [file ijms-24-12284-s001.zip › Supplementary file 1.xlsx]

## Sheet: Original plantCARE_output
evm.model.chr1.1773	G-Box	CACGTG	799	6	+	Pisum sativum	cis-acting regulatory element involved in light responsiveness
evm.model.chr1.1773	ERE	ATTTCATA	1391	8	+	Nicotiana glutinos
evm.model.chr1.1773	MYC	CATTTG	401	6	+	Arabidopsis thaliana
evm.model.chr1.1773	MYC	CATTTG	461	6	-	Arabidopsis thaliana
evm.model.chr1.1773	MYC	CATTTG	580	6	+	Arabidopsis thaliana
evm.model.chr1.1773	MYC	CATTTG	732	6	+	Arabidopsis thaliana
evm.model.chr1.1773	MYC	CATGTG	1049	6	-	Arabidopsis thaliana
evm.model.chr1.1773	MYC	CATTTG	1459	6	+	Arabidopsis thaliana
evm.model.chr1.1773	Unnamed__4	CTCC	84	4	+	Petroselinum hortense
evm.model.chr1.1773	Unnamed__4	CTCC	311	4	-	Petroselinum hortense
evm.model.chr1.1773	Unnamed__4	CTCC	328	4	-	Petroselinum hortense
evm.model.chr1.1773	Unnamed__4	CTCC	960	4	+	Petroselinum hortense
evm.model.chr1.1773	Unnamed__4	CTCC	2012	4	-	Petroselinum hortense
evm.model.chr1.1773	GCN4_motif	TGAGTCA	271	7	+	Oryza sativa	cis-regulatory element involved in endosperm expression
evm.model.chr1.1773	Myb	TAACTG	1214	6	-	Arabidopsis thaliana
evm.model.chr1.1773	TC-rich repeats	ATTCTCTAAC	110	9	+	Nicotiana tabacum	cis-acting element involved in defense and stress responsiveness
evm.model.chr1.1773	TC-rich repeats	ATTCTCTAAC	740	9	-	Nicotiana tabacum	cis-acting element involved in defense and stress responsiveness
evm.model.chr1.1773	MBSI	aaaAaaC(G/C)GTTA	1554	10.5	-	Petunia hybrida	MYB binding site involved in flavonoid biosynthetic genes regulation
evm.model.chr1.1773	ARE	AAACCA	1378	6	-	Zea mays	cis-acting regulatory element essential for the anaerobic induction
evm.model.chr1.1773	G-box	CACGTG	799	6	+	Arabidopsis thaliana	cis-acting regulatory element involved in light responsiveness
evm.model.chr1.1773	ATCT-motif	AATCTAATCC	242	9	-	Pisum sativum	part of a conserved DNA module involved in light responsiveness
evm.model.chr1.1773	CAAT-box	CAAT	91	4	+	Nicotiana glutinosa
evm.model.chr1.1773	CAAT-box	CAAT	105	4	-	Nicotiana glutinosa
evm.model.chr1.1773	CAAT-box	CAAT	203	4	+	Nicotiana glutinosa
evm.model.chr1.1773	CAAT-box	CAAAT	276	5	+	Pisum sativum	common cis-acting element in promoter and enhancer regions
evm.model.chr1.1773	CAAT-box	CAAAT	324	5	-	Pisum sativum	common cis-acting element in promoter and enhancer regions
evm.model.chr1.1773	CAAT-box	CAAT	369	4	+	Nicotiana glutinosa
evm.model.chr1.1773	CAAT-box	CAAAT	402	5	-	Pisum sativum	common cis-acting element in promoter and enhancer regions
evm.model.chr1.1773	CAAT-box	CAAAT	420	5	-	Pisum sativum	common cis-acting element in promoter and enhancer regions
evm.model.chr1.1773	CAAT-box	CAAT	442	4	+	Nicotiana glutinosa
evm.model.chr1.1773	CAAT-box	CAAT	447	4	+	Nicotiana glutinosa
evm.model.chr1.1773	CAAT-box	CAAAT	461	5	+	Pisum sativum	common cis-acting element in promoter and enhancer regions
evm.model.chr1.1773	CAAT-box	CAAT	509	4	+	Nicotiana glutinosa
evm.model.chr1.1773	CAAT-box	CAAAT	581	5	-	Pisum sativum	common cis-acting element in promoter and enhancer regions
evm.model.chr1.1773	CAAT-box	CAAT	611	4	-	Nicotiana glutinosa
evm.model.chr1.1773	CAAT-box	CAAT	708	4	-	Nicotiana glutinosa
evm.model.chr1.1773	CAAT-box	CAAAT	733	5	-	Pisum sativum	common cis-acting element in promoter and enhancer regions
evm.model.chr1.1773	CAAT-box	CCAAT	817	5	-	Arabidopsis thaliana	common cis-acting element in promoter and enhancer regions
evm.model.chr1.1773	CAAT-box	CAAAT	982	5	-	Pisum sativum	common cis-acting element in promoter and enhancer regions
evm.model.chr1.1773	CAAT-box	CAAAT	1008	5	+	Pisum sativum	common cis-acting element in promoter and enhancer regions
evm.model.chr1.1773	CAAT-box	CAAT	1075	4	-	Nicotiana glutinosa
evm.model.chr1.1773	CAAT-box	CAAT	1157	4	+	Nicotiana glutinosa
evm.model.chr1.1773	CAAT-box	CCAAT	1166	5	+	Arabidopsis thaliana	common cis-acting element in promoter and enhancer regions
evm.model.chr1.1773	CAAT-box	CAAT	1167	4	+	Nicotiana glutinosa
evm.model.chr1.1773	CAAT-box	CCAAT	1190	5	+	Arabidopsis thaliana	common cis-acting element in promoter and enhancer regions
evm.model.chr1.1773	CAAT-box	CAAT	1191	4	+	Nicotiana glutinosa
evm.model.chr1.1773	CAAT-box	CAAT	1254	4	-	Nicotiana glutinosa
evm.model.chr1.1773	CAAT-box	CAAAT	1460	5	-	Pisum sativum	common cis-acting element in promoter and enhancer regions
evm.model.chr1.1773	CAAT-box	CAAAT	1476	5	-	Pisum sativum	common cis-acting element in promoter and enhancer regions
evm.model.chr1.1773	CAAT-box	CAAAT	1511	5	-	Pisum sativum	common cis-acting element in promoter and enhancer regions
evm.model.chr1.1773	CAAT-box	CAAT	1645	4	+	Nicotiana glutinosa
evm.model.chr1.1773	CAAT-box	CAAAT	1712	5	+	Pisum sativum	common cis-acting element in promoter and enhancer regions
evm.model.chr1.1773	CAAT-box	CAAT	1715	4	-	Nicotiana glutinosa
evm.model.chr1.1773	CAAT-box	CAAT	1743	4	-	Nicotiana glutinosa
evm.model.chr1.1773	CAAT-box	CAAT	1827	4	+	Nicotiana glutinosa
evm.model.chr1.1773	CAAT-box	CAAAT	1930	5	-	Pisum sativum	common cis-acting element in promoter and enhancer regions
evm.model.chr1.1773	CAAT-box	CCAAT	1968	5	+	Arabidopsis thaliana	common cis-acting element in promoter and enhancer regions
evm.model.chr1.1773	CAAT-box	CAAT	1969	4	+	Nicotiana glutinosa
evm.model.chr1.1773	CAAT-box	CAAT	1981	4	-	Nicotiana glutinosa
evm.model.chr1.1773	TCA-element	CCATCTTTTT	178	9	+	Nicotiana tabacum	cis-acting element involved in salicylic acid responsiveness
evm.model.chr1.1773	TCA-element	CCATCTTTTT	1089	9	+	Nicotiana tabacum	cis-acting element involved in salicylic acid responsiveness
evm.model.chr1.1773	Box 4	ATTAAT	249	6	+	Petroselinum crispum	part of a conserved DNA module involved in light responsiveness
evm.model.chr1.1773	Box 4	ATTAAT	1568	6	-	Petroselinum crispum	part of a conserved DNA module involved in light responsiveness
evm.model.chr1.1773	Box 4	ATTAAT	1606	6	-	Petroselinum crispum	part of a conserved DNA module involved in light responsiveness
evm.model.chr1.1773	GA-motif	ATAGATAA	642	8	+	Arabidopsis thaliana	part of a light responsive element
evm.model.chr1.1773	AT~TATA-box	TATATA	542	6	+	Arabidopsis thaliana
evm.model.chr1.1773	AT~TATA-box	TATATA	588	6	+	Arabidopsis thaliana
evm.model.chr1.1773	AT~TATA-box	TATATA	943	6	+	Arabidopsis thaliana
evm.model.chr1.1773	AT~TATA-box	TATATA	1619	6	-	Arabidopsis thaliana
evm.model.chr1.1773	AT~TATA-box	TATATA	1621	6	-	Arabidopsis thaliana
evm.model.chr1.1773	I-box	GTATAAGGCC	1339	9	-	Larix laricina	part of a light responsive element
evm.model.chr1.1773	I-box	TGATAATGT	1875	9	+	Solanum tuberosum	part of a light responsive element
evm.model.chr1.1773	ABRE	CACGTG	799	6	+	Arabidopsis thaliana	cis-acting element involved in the abscisic acid responsiveness
evm.model.chr1.1773	ABRE	ACGTG	800	5	+	Arabidopsis thaliana	cis-acting element involved in the abscisic acid responsiveness
evm.model.chr1.1773	DRE1	ACCGAGA	1686	7	+	Zea mays
evm.model.chr1.1773	AE-box	AGAAACAA	222	8	-	Arabidopsis thaliana	part of a module for light response
evm.model.chr1.1773	chs-CMA1a	TTACTTAA	618	8	+	Daucus carota	part of a light responsive element
evm.model.chr1.1773	F-box	CTATTCTCATT	1242	10	+	Lycopersicon esculentum
evm.model.chr1.1773	F-box	CTATTCTCATT	1702	10	-	Lycopersicon esculentum
evm.model.chr1.1773	TATA-box	ATTATA	35	6	+	Brassica napus	core promoter element around -30 of transcription start
evm.model.chr1.1773	TATA-box	TATAA	36	5	-	Arabidopsis thaliana	core promoter element around -30 of transcription start
evm.model.chr1.1773	TATA-box	TATA	37	4	+	Arabidopsis thaliana	core promoter element around -30 of transcription start
evm.model.chr1.1773	TATA-box	TATA	63	4	+	Arabidopsis thaliana	core promoter element around -30 of transcription start
evm.model.chr1.1773	TATA-box	ATATAT	426	6	+	Brassica napus	core promoter element around -30 of transcription start
evm.model.chr1.1773	TATA-box	TATA	427	4	+	Arabidopsis thaliana	core promoter element around -30 of transcription start
evm.model.chr1.1773	TATA-box	ATTATA	540	6	+	Brassica napus	core promoter element around -30 of transcription start
evm.model.chr1.1773	TATA-box	TATATAA	541	7	-	Arabidopsis thaliana	core promoter element around -30 of transcription start
evm.model.chr1.1773	TATA-box	TATATA	542	6	+	Arabidopsis thaliana	core promoter element around -30 of transcription start
evm.model.chr1.1773	TATA-box	TATA	544	4	+	Arabidopsis thaliana	core promoter element around -30 of transcription start
evm.model.chr1.1773	TATA-box	TATA	549	4	+	Arabidopsis thaliana	core promoter element around -30 of transcription start
evm.model.chr1.1773	TATA-box	TATA	574	4	+	Arabidopsis thaliana	core promoter element around -30 of transcription start
evm.model.chr1.1773	TATA-box	ATATAT	587	6	+	Brassica napus	core promoter element around -30 of transcription start
evm.model.chr1.1773	TATA-box	TATATA	588	6	+	Arabidopsis thaliana	core promoter element around -30 of transcription start
evm.model.chr1.1773	TATA-box	ATATAA	589	6	+	Brassica oleracea	core promoter element around -30 of transcription start
evm.model.chr1.1773	TATA-box	TATA	590	4	+	Arabidopsis thaliana	core promoter element around -30 of transcription start
evm.model.chr1.1773	TATA-box	ATTATA	625	6	+	Brassica napus	core promoter element around -30 of transcription start
evm.model.chr1.1773	TATA-box	TATAA	626	5	-	Arabidopsis thaliana	core promoter element around -30 of transcription start
evm.model.chr1.1773	TATA-box	TATA	627	4	+	Arabidopsis thaliana	core promoter element around -30 of transcription start
evm.model.chr1.1773	TATA-box	TATA	641	4	+	Arabidopsis thaliana	core promoter element around -30 of transcription start
evm.model.chr1.1773	TATA-box	TATAA	670	5	-	Arabidopsis thaliana	core promoter element around -30 of transcription start
evm.model.chr1.1773	TATA-box	TATA	671	4	+	Arabidopsis thaliana	core promoter element around -30 of transcription start
evm.model.chr1.1773	TATA-box	TACAAAA	676	7	+	Oryza sativa	core promoter element around -30 of transcription start
evm.model.chr1.1773	TATA-box	TATA	780	4	+	Arabidopsis thaliana	core promoter element around -30 of transcription start
evm.model.chr1.1773	TATA-box	ATTATA	812	6	+	Brassica napus	core promoter element around -30 of transcription start
evm.model.chr1.1773	TATA-box	TATAA	813	5	-	Arabidopsis thaliana	core promoter element around -30 of transcription start
evm.model.chr1.1773	TATA-box	TATA	814	4	+	Arabidopsis thaliana	core promoter element around -30 of transcription start
evm.model.chr1.1773	TATA-box	ATATAA	822	6	+	Brassica oleracea	core promoter element around -30 of transcription start
evm.model.chr1.1773	TATA-box	TATA	823	4	+	Arabidopsis thaliana	core promoter element around -30 of transcription start
evm.model.chr1.1773	TATA-box	TATACA	846	6	-	Helianthus annuus	core promoter element around -30 of transcription start
evm.model.chr1.1773	TATA-box	TATA	848	4	+	Arabidopsis thaliana	core promoter element around -30 of transcription start
evm.model.chr1.1773	TATA-box	ATATAT	942	6	+	Brassica napus	core promoter element around -30 of transcription start
evm.model.chr1.1773	TATA-box	TATATA	943	6	+	Arabidopsis thaliana	core promoter element around -30 of transcription start
evm.model.chr1.1773	TATA-box	ATATAA	944	6	+	Brassica oleracea	core promoter element around -30 of transcription start
evm.model.chr1.1773	TATA-box	TATA	945	4	+	Arabidopsis thaliana	core promoter element around -30 of transcription start
evm.model.chr1.1773	TATA-box	TATAA	1044	5	-	Arabidopsis thaliana	core promoter element around -30 of transcription start
evm.model.chr1.1773	TATA-box	TATA	1045	4	-	Arabidopsis thaliana	core promoter element around -30 of transcription start
evm.model.chr1.1773	TATA-box	TATACA	1063	6	-	Helianthus annuus	core promoter element around -30 of transcription start
evm.model.chr1.1773	TATA-box	TATA	1065	4	-	Arabidopsis thaliana	core promoter element around -30 of transcription start
evm.model.chr1.1773	TATA-box	TATA	1081	4	-	Arabidopsis thaliana	core promoter element around -30 of transcription start
evm.model.chr1.1773	TATA-box	TATA	1104	4	-	Arabidopsis thaliana	core promoter element around -30 of transcription start
evm.model.chr1.1773	TATA-box	TACAAAA	1106	7	+	Oryza sativa	core promoter element around -30 of transcription start
evm.model.chr1.1773	TATA-box	TATAA	1343	5	-	Arabidopsis thaliana	core promoter element around -30 of transcription start
evm.model.chr1.1773	TATA-box	TATA	1344	4	-	Arabidopsis thaliana	core promoter element around -30 of transcription start
evm.model.chr1.1773	TATA-box	TATAAATA	1499	8	-	Daucus carota	core promoter element around -30 of transcription start
evm.model.chr1.1773	TATA-box	TATAAAT	1500	7	-	Brassica juncea	core promoter element around -30 of transcription start
evm.model.chr1.1773	TATA-box	TATAAA	1501	6	-	Helianthus annuus	core promoter element around -30 of transcription start
evm.model.chr1.1773	TATA-box	TATAA	1502	5	-	Arabidopsis thaliana	core promoter element around -30 of transcription start
evm.model.chr1.1773	TATA-box	TATA	1503	4	-	Arabidopsis thaliana	core promoter element around -30 of transcription start
evm.model.chr1.1773	TATA-box	TATACA	1514	6	-	Helianthus annuus	core promoter element around -30 of transcription start
evm.model.chr1.1773	TATA-box	TATA	1516	4	-	Arabidopsis thaliana	core promoter element around -30 of transcription start
evm.model.chr1.1773	TATA-box	TACAAAA	1573	7	-	Oryza sativa	core promoter element around -30 of transcription start
evm.model.chr1.1773	TATA-box	TATAAA	1594	6	-	Helianthus annuus	core promoter element around -30 of transcription start
evm.model.chr1.1773	TATA-box	TATAA	1595	5	-	Arabidopsis thaliana	core promoter element around -30 of transcription start
evm.model.chr1.1773	TATA-box	TATA	1596	4	-	Arabidopsis thaliana	core promoter element around -30 of transcription start
evm.model.chr1.1773	TATA-box	TATA	1613	4	-	Arabidopsis thaliana	core promoter element around -30 of transcription start
evm.model.chr1.1773	TATA-box	ATATAT	1618	6	-	Brassica napus	core promoter element around -30 of transcription start
evm.model.chr1.1773	TATA-box	TATATA	1619	6	-	Arabidopsis thaliana	core promoter element around -30 of transcription start
evm.model.chr1.1773	TATA-box	ATATAT	1620	6	-	Brassica napus	core promoter element around -30 of transcription start
evm.model.chr1.1773	TATA-box	TATATA	1621	6	-	Arabidopsis thaliana	core promoter element around -30 of transcription start
evm.model.chr1.1773	TATA-box	ATATAT	1622	6	-	Brassica napus	core promoter element around -30 of transcription start
evm.model.chr1.1773	TATA-box	TATA	1623	4	-	Arabidopsis thaliana	core promoter element around -30 of transcription start
evm.model.chr1.1773	TATA-box	TATAAGAA	1756	8	-	Zea mays	core promoter element around -30 of transcription start
evm.model.chr1.1773	TATA-box	TATAA	1759	5	-	Arabidopsis thaliana	core promoter element around -30 of transcription start
evm.model.chr1.1773	TATA-box	TATA	1760	4	-	Arabidopsis thaliana	core promoter element around -30 of transcription start
evm.model.chr1.1773	TATA-box	TATA	1830	4	-	Arabidopsis thaliana	core promoter element around -30 of transcription start
evm.model.chr1.1773	TATA-box	TATA	1920	4	-	Arabidopsis thaliana	core promoter element around -30 of transcription start
evm.model.chr1.1773	TATA-box	TATA	1927	4	-	Arabidopsis thaliana	core promoter element around -30 of transcription start
evm.model.chr1.1773	TATA-box	TACAAAA	1941	7	+	Oryza sativa	core promoter element around -30 of transcription start
evm.model.chr1.1773	O2-site	GATGATGTGG	1472	9	+	Zea mays	cis-acting regulatory element involved in zein metabolism regulation
evm.model.chr1.1773	W box	TTGACC	1400	6	+	Arabidopsis thaliana
evm.model.chr1.1773	STRE	AGGGG	666	5	-	Arabidopsis thaliana
evm.model.chr1.1773	STRE	AGGGG	913	5	-	Arabidopsis thaliana
evm.model.chr1.1773	STRE	AGGGG	923	5	+	Arabidopsis thaliana
evm.model.chr1.1773	STRE	AGGGG	1868	5	+	Arabidopsis thaliana
evm.model.chr1.1773	STRE	AGGGG	1975	5	+	Arabidopsis thaliana
evm.model.chr1.645	AT~TATA-box	TATATA	265	6	+	Arabidopsis thaliana
evm.model.chr1.645	AT~TATA-box	TATATA	1619	6	-	Arabidopsis thaliana
evm.model.chr1.645	AuxRR-core	GGTCCAT	634	7	-	Nicotiana tabacum	cis-acting regulatory element involved in auxin responsiveness
evm.model.chr1.645	TCA-element	CCATCTTTTT	1543	9	+	Nicotiana tabacum	cis-acting element involved in salicylic acid responsiveness
evm.model.chr1.645	Box 4	ATTAAT	1086	6	-	Petroselinum crispum	part of a conserved DNA module involved in light responsiveness
evm.model.chr1.645	CAAT-box	CCAAT	79	5	-	Arabidopsis thaliana	common cis-acting element in promoter and enhancer regions
evm.model.chr1.645	CAAT-box	CAAAT	164	5	+	Pisum sativum	common cis-acting element in promoter and enhancer regions
evm.model.chr1.645	CAAT-box	CAAT	372	4	-	Nicotiana glutinosa
evm.model.chr1.645	CAAT-box	CAAAT	478	5	-	Pisum sativum	common cis-acting element in promoter and enhancer regions
evm.model.chr1.645	CAAT-box	CAAT	568	4	-	Nicotiana glutinosa
evm.model.chr1.645	CAAT-box	CCAAT	574	5	-	Arabidopsis thaliana	common cis-acting element in promoter and enhancer regions
evm.model.chr1.645	CAAT-box	CAAT	595	4	-	Nicotiana glutinosa
evm.model.chr1.645	CAAT-box	CAAT	623	4	+	Nicotiana glutinosa
evm.model.chr1.645	CAAT-box	CAAT	661	4	-	Nicotiana glutinosa
evm.model.chr1.645	CAAT-box	CAAAT	984	5	-	Pisum sativum	common cis-acting element in promoter and enhancer regions
evm.model.chr1.645	CAAT-box	CAAT	993	4	-	Nicotiana glutinosa
evm.model.chr1.645	CAAT-box	CAAT	1037	4	+	Nicotiana glutinosa
evm.model.chr1.645	CAAT-box	CAAAT	1056	5	+	Pisum sativum	common cis-acting element in promoter and enhancer regions
evm.model.chr1.645	CAAT-box	CAAT	1097	4	+	Nicotiana glutinosa
evm.model.chr1.645	CAAT-box	CAAT	1103	4	+	Nicotiana glutinosa
evm.model.chr1.645	CAAT-box	CAAT	1214	4	-	Nicotiana glutinosa
evm.model.chr1.645	CAAT-box	CAAT	1284	4	+	Nicotiana glutinosa
evm.model.chr1.645	CAAT-box	CAAT	1290	4	+	Nicotiana glutinosa
evm.model.chr1.645	CAAT-box	CAAAT	1405	5	+	Pisum sativum	common cis-acting element in promoter and enhancer regions
evm.model.chr1.645	CAAT-box	CCAAT	1960	5	+	Arabidopsis thaliana	common cis-acting element in promoter and enhancer regions
evm.model.chr1.645	CAAT-box	CAAT	1961	4	+	Nicotiana glutinosa
evm.model.chr1.645	CAAT-box	CAAT	1972	4	-	Nicotiana glutinosa
evm.model.chr1.645	CAAT-box	CAAAT	1978	5	-	Pisum sativum	common cis-acting element in promoter and enhancer regions
evm.model.chr1.645	CAAT-box	CAAAT	1986	5	-	Pisum sativum	common cis-acting element in promoter and enhancer regions
evm.model.chr1.645	G-box	TACGTG	244	6	+	Arabidopsis thaliana	cis-acting regulatory element involved in light responsiveness
evm.model.chr1.645	Myb	TAACTG	1475	6	-	Arabidopsis thaliana
evm.model.chr1.645	TCCC-motif	TCTCCCT	1965	7	+	Spinacia oleracea	part of a light responsive element
evm.model.chr1.645	Unnamed__4	CTCC	70	4	+	Petroselinum hortense
evm.model.chr1.645	Unnamed__4	CTCC	308	4	-	Petroselinum hortense
evm.model.chr1.645	Unnamed__4	CTCC	419	4	-	Petroselinum hortense
evm.model.chr1.645	Unnamed__4	CTCC	425	4	-	Petroselinum hortense
evm.model.chr1.645	Unnamed__4	CTCC	458	4	-	Petroselinum hortense
evm.model.chr1.645	Unnamed__4	CTCC	508	4	-	Petroselinum hortense
evm.model.chr1.645	Unnamed__4	CTCC	564	4	-	Petroselinum hortense
evm.model.chr1.645	Unnamed__4	CTCC	599	4	+	Petroselinum hortense
evm.model.chr1.645	Unnamed__4	CTCC	752	4	-	Petroselinum hortense
evm.model.chr1.645	Unnamed__4	CTCC	1236	4	+	Petroselinum hortense
evm.model.chr1.645	Unnamed__4	CTCC	1335	4	+	Petroselinum hortense
evm.model.chr1.645	Unnamed__4	CTCC	1925	4	-	Petroselinum hortense
evm.model.chr1.645	Unnamed__4	CTCC	1966	4	+	Petroselinum hortense
evm.model.chr1.645	AAGAA-motif	gGTAAAGAAA	296	9	-	Avena sativa
evm.model.chr1.645	AAGAA-motif	GAAAGAA	1272	7	-	Avena sativa
evm.model.chr1.645	AAGAA-motif	gGTAAAGAAA	1435	9	+	Avena sativa
evm.model.chr1.645	GCN4_motif	TGAGTCA	1258	7	-	Oryza sativa	cis-regulatory element involved in endosperm expression
evm.model.chr1.645		motif_sequence	440	4	-	organism	short_function
evm.model.chr1.645		motif_sequence	564	4	-	organism	short_function
evm.model.chr1.645		motif_sequence	670	4	+	organism	short_function
evm.model.chr1.645		motif_sequence	682	4	-	organism	short_function
evm.model.chr1.645		motif_sequence	1067	4	+	organism	short_function
evm.model.chr1.645		motif_sequence	1132	4	+	organism	short_function
evm.model.chr1.645		motif_sequence	1369	4	-	organism	short_function
evm.model.chr1.645		motif_sequence	1432	4	-	organism	short_function
evm.model.chr1.645		motif_sequence	2006	4	-	organism	short_function
evm.model.chr1.645	MYB recognition site	CCGTTG	72	6	+	Arabidopsis thaliana
evm.model.chr1.645	MYB	CAACCA	1318	6	+	Arabidopsis thaliana
evm.model.chr1.645	MYC	CATTTG	164	6	-	Arabidopsis thaliana
evm.model.chr1.645	MYC	CATGTG	708	6	-	Arabidopsis thaliana
evm.model.chr1.645	MYC	CATTTG	1977	6	+	Arabidopsis thaliana
evm.model.chr1.645	MYC	CATTTG	1985	6	+	Arabidopsis thaliana
evm.model.chr1.645	circadian	CAAAGATATC	893	9	-	Lycopersicon esculentum	cis-acting regulatory element involved in circadian control
evm.model.chr1.645	GT1-motif	GGTTAA	611	6	+	Arabidopsis thaliana	light responsive element
evm.model.chr1.645	CAT-box	GCCACT	778	6	+	Arabidopsis thaliana	cis-acting regulatory element related to meristem expression
evm.model.chr1.645	W box	TTGACC	41	6	-	Arabidopsis thaliana
evm.model.chr1.645	STRE	AGGGG	495	5	+	Arabidopsis thaliana
evm.model.chr1.645	as-1	TGACG	364	5	+	Arabidopsis thaliana
evm.model.chr1.645	CCAAT-box	CAACGG	72	6	-	Hordeum vulgare	MYBHv1 binding site
evm.model.chr1.645	TCT-motif	TCTTAC	26	6	+	Arabidopsis thaliana	part of a light responsive element
evm.model.chr1.645	WUN-motif	AAATTTCTT	293	9	+	Nicotiana glutinosa
evm.model.chr1.645	WUN-motif	AAATTACT	474	8	-	Nicotiana glutinosa
evm.model.chr1.645	WUN-motif	ACATTACGG	528	9	+	Nicotiana glutinosa
evm.model.chr1.645	CGTCA-motif	CGTCA	364	5	-	Hordeum vulgare	cis-acting regulatory element involved in the MeJA-responsiveness
evm.model.chr1.645	Unnamed__6	taTAAATATct	290	10	+	Zea mays
evm.model.chr1.645	TGACG-motif	TGACG	364	5	+	Hordeum vulgare	cis-acting regulatory element involved in the MeJA-responsiveness
evm.model.chr1.645	TATA-box	TATAAA	250	6	-	Helianthus annuus	core promoter element around -30 of transcription start
evm.model.chr1.645	TATA-box	TATAA	251	5	-	Arabidopsis thaliana	core promoter element around -30 of transcription start
evm.model.chr1.645	TATA-box	TATA	252	4	+	Arabidopsis thaliana	core promoter element around -30 of transcription start
evm.model.chr1.645	TATA-box	TACAAAA	260	7	-	Oryza sativa	core promoter element around -30 of transcription start
evm.model.chr1.645	TATA-box	TATACA	263	6	-	Helianthus annuus	core promoter element around -30 of transcription start
evm.model.chr1.645	TATA-box	TATATA	265	6	+	Arabidopsis thaliana	core promoter element around -30 of transcription start
evm.model.chr1.645	TATA-box	ATATAT	266	6	+	Brassica napus	core promoter element around -30 of transcription start
evm.model.chr1.645	TATA-box	TATA	267	4	+	Arabidopsis thaliana	core promoter element around -30 of transcription start
evm.model.chr1.645	TATA-box	TATA	290	4	+	Arabidopsis thaliana	core promoter element around -30 of transcription start
evm.model.chr1.645	TATA-box	TATAA	736	5	-	Arabidopsis thaliana	core promoter element around -30 of transcription start
evm.model.chr1.645	TATA-box	TATA	737	4	+	Arabidopsis thaliana	core promoter element around -30 of transcription start
evm.model.chr1.645	TATA-box	TATAAGAA	858	8	-	Zea mays	core promoter element around -30 of transcription start
evm.model.chr1.645	TATA-box	TATAA	861	5	-	Arabidopsis thaliana	core promoter element around -30 of transcription start
evm.model.chr1.645	TATA-box	TATA	862	4	+	Arabidopsis thaliana	core promoter element around -30 of transcription start
evm.model.chr1.645	TATA-box	TATAAA	1042	6	-	Helianthus annuus	core promoter element around -30 of transcription start
evm.model.chr1.645	TATA-box	TATAA	1043	5	-	Arabidopsis thaliana	core promoter element around -30 of transcription start
evm.model.chr1.645	TATA-box	TATA	1044	4	-	Arabidopsis thaliana	core promoter element around -30 of transcription start
evm.model.chr1.645	TATA-box	ATATAA	1323	6	+	Brassica oleracea	core promoter element around -30 of transcription start
evm.model.chr1.645	TATA-box	TATA	1324	4	-	Arabidopsis thaliana	core promoter element around -30 of transcription start
evm.model.chr1.645	TATA-box	TATA	1331	4	-	Arabidopsis thaliana	core promoter element around -30 of transcription start
evm.model.chr1.645	TATA-box	ATTATA	1395	6	+	Brassica napus	core promoter element around -30 of transcription start
evm.model.chr1.645	TATA-box	TATAA	1396	5	-	Arabidopsis thaliana	core promoter element around -30 of transcription start
evm.model.chr1.645	TATA-box	TATA	1397	4	-	Arabidopsis thaliana	core promoter element around -30 of transcription start
evm.model.chr1.645	TATA-box	TATACA	1499	6	-	Helianthus annuus	core promoter element around -30 of transcription start
evm.model.chr1.645	TATA-box	TATA	1501	4	-	Arabidopsis thaliana	core promoter element around -30 of transcription start
evm.model.chr1.645	TATA-box	TATATA	1619	6	-	Arabidopsis thaliana	core promoter element around -30 of transcription start
evm.model.chr1.645	TATA-box	ATATAA	1620	6	+	Brassica oleracea	core promoter element around -30 of transcription start
evm.model.chr1.645	TATA-box	TATA	1621	4	-	Arabidopsis thaliana	core promoter element around -30 of transcription start
evm.model.chr1.645	TATA-box	TATAAAT	1655	7	-	Brassica juncea	core promoter element around -30 of transcription start
evm.model.chr1.645	TATA-box	TATAAA	1656	6	-	Helianthus annuus	core promoter element around -30 of transcription start
evm.model.chr1.645	TATA-box	TATAA	1657	5	-	Arabidopsis thaliana	core promoter element around -30 of transcription start
evm.model.chr1.645	TATA-box	TATA	1658	4	-	Arabidopsis thaliana	core promoter element around -30 of transcription start
evm.model.chr1.645	TATA-box	TATACA	1715	6	-	Helianthus annuus	core promoter element around -30 of transcription start
evm.model.chr1.645	TATA-box	TATA	1717	4	-	Arabidopsis thaliana	core promoter element around -30 of transcription start
evm.model.chr1.645	TATA-box	TATA	1781	4	-	Arabidopsis thaliana	core promoter element around -30 of transcription start
evm.model.chr1.645	TATA-box	TATACA	1843	6	-	Helianthus annuus	core promoter element around -30 of transcription start
evm.model.chr1.645	TATA-box	TATA	1845	4	-	Arabidopsis thaliana	core promoter element around -30 of transcription start
evm.model.chr1.645	TATA-box	TATA	1934	4	-	Arabidopsis thaliana	core promoter element around -30 of transcription start
evm.model.chr1.645	ABRE3a	TACGTG	244	6	+	Zea mays
evm.model.chr1.645	F-box	CTATTCTCATT	1970	10	+	Lycopersicon esculentum
evm.model.chr1.645	TATC-box	TATCCCA	688	7	+	Oryza sativa	cis-acting element involved in gibberellin-responsiveness
evm.model.chr1.645	Gap-box	CAAATGAA(A/G)A	1981	9	-	Arabidopsis thaliana	part of a light responsive element
evm.model.chr1.645	TATA	TATAAAAT	1324	8	+	Arabidopsis thaliana
evm.model.chr1.645	TATA	TATAAAAT	1717	8	+	Arabidopsis thaliana
evm.model.chr1.645	TATA	TATAAAAT	1781	8	+	Arabidopsis thaliana
evm.model.chr1.645	Unnamed__1	CGTGG	37	5	-	Zea mays
evm.model.chr1.645	GATA-motif	AAGATAAGATT	997	10	-	Arabidopsis thaliana	part of a light responsive element
evm.model.chr1.645	ABRE	ACGTG	245	5	+	Arabidopsis thaliana	cis-acting element involved in the abscisic acid responsiveness
evm.model.chr1.645	ABRE4	CACGTA	244	6	-	Zea mays
evm.model.chr1.645	TGA-element	AACGAC	119	6	-	Brassica oleracea	auxin-responsive element
evm.model.chr10.208	Unnamed__4	CTCC	26	4	-	Petroselinum hortense
evm.model.chr10.208	Unnamed__4	CTCC	40	4	-	Petroselinum hortense
evm.model.chr10.208	Unnamed__4	CTCC	52	4	-	Petroselinum hortense
evm.model.chr10.208	Unnamed__4	CTCC	151	4	+	Petroselinum hortense
evm.model.chr10.208	Unnamed__4	CTCC	317	4	-	Petroselinum hortense
evm.model.chr10.208	Unnamed__4	CTCC	359	4	+	Petroselinum hortense
evm.model.chr10.208	Unnamed__4	CTCC	463	4	-	Petroselinum hortense
evm.model.chr10.208	Unnamed__4	CTCC	486	4	+	Petroselinum hortense
evm.model.chr10.208	Unnamed__4	CTCC	523	4	-	Petroselinum hortense
evm.model.chr10.208	Unnamed__4	CTCC	838	4	-	Petroselinum hortense
evm.model.chr10.208	Unnamed__4	CTCC	942	4	-	Petroselinum hortense
evm.model.chr10.208	Unnamed__4	CTCC	1088	4	-	Petroselinum hortense
evm.model.chr10.208	Unnamed__4	CTCC	1222	4	-	Petroselinum hortense
evm.model.chr10.208	Unnamed__4	CTCC	1587	4	+	Petroselinum hortense
evm.model.chr10.208	Myb	CAACTG	56	6	+	Arabidopsis thaliana
evm.model.chr10.208	Myb	CAACTG	512	6	-	Arabidopsis thaliana
evm.model.chr10.208	Myb	TAACTG	1397	6	-	Arabidopsis thaliana
evm.model.chr10.208	Myb	TAACTG	1472	6	-	Arabidopsis thaliana
evm.model.chr10.208	GARE-motif	TCTGTTG	1604	7	+	Brassica oleracea	gibberellin-responsive element
evm.model.chr10.208	TCCC-motif	TCTCCCT	315	7	-	Spinacia oleracea	part of a light responsive element
evm.model.chr10.208	GT1-motif	GGTTAA	123	6	+	Arabidopsis thaliana	light responsive element
evm.model.chr10.208	AT-rich element	ATAGAAATCAA	1461	10	-	Glycine max	binding site of AT-rich DNA binding protein (ATBP-1)
evm.model.chr10.208	MYB	CAACCA	249	6	-	Arabidopsis thaliana
evm.model.chr10.208	MYB	CAACCA	662	6	-	Arabidopsis thaliana
evm.model.chr10.208	MYB	CAACCA	970	6	+	Arabidopsis thaliana
evm.model.chr10.208	MYB	CAACAG	1605	6	-	Arabidopsis thaliana
evm.model.chr10.208	ERE	ATTTTAAA	722	8	-	Nicotiana glutinos
evm.model.chr10.208	MYC	CAATTG	533	6	+	Arabidopsis thaliana
evm.model.chr10.208	MYC	CAATTG	898	6	+	Arabidopsis thaliana
evm.model.chr10.208	MYC	CATGTG	910	6	+	Arabidopsis thaliana
evm.model.chr10.208	Box 4	ATTAAT	601	6	+	Petroselinum crispum	part of a conserved DNA module involved in light responsiveness
evm.model.chr10.208	Box 4	ATTAAT	1235	6	-	Petroselinum crispum	part of a conserved DNA module involved in light responsiveness
evm.model.chr10.208	TCT-motif	TCTTAC	844	6	-	Arabidopsis thaliana	part of a light responsive element
evm.model.chr10.208	AT~TATA-box	TATATA	1349	6	-	Arabidopsis thaliana
evm.model.chr10.208	AT~TATA-box	TATATA	1719	6	-	Arabidopsis thaliana
evm.model.chr10.208	AT~TATA-box	TATATA	1721	6	-	Arabidopsis thaliana
evm.model.chr10.208	Myb-binding site	CAACAG	1605	6	-	Nicotiana tabacum
evm.model.chr10.208	STRE	AGGGG	1218	5	+	Arabidopsis thaliana
evm.model.chr10.208	STRE	AGGGG	1299	5	-	Arabidopsis thaliana
evm.model.chr10.208	WRE3	CCACCT	930	6	-	Pisum sativum
evm.model.chr10.208	ARE	AAACCA	529	6	+	Zea mays	cis-acting regulatory element essential for the anaerobic induction
evm.model.chr10.208	ARE	AAACCA	966	6	+	Zea mays	cis-acting regulatory element essential for the anaerobic induction
evm.model.chr10.208	ARE	AAACCA	1457	6	-	Zea mays	cis-acting regulatory element essential for the anaerobic induction
evm.model.chr10.208	ARE	AAACCA	1933	6	-	Zea mays	cis-acting regulatory element essential for the anaerobic induction
evm.model.chr10.208	ARE	AAACCA	1964	6	-	Zea mays	cis-acting regulatory element essential for the anaerobic induction
evm.model.chr10.208	O2-site	GATGA(C/T)(A/G)TG(A/G)	1060	8	-	Zea mays	cis-acting regulatory element involved in zein metabolism regulation
evm.model.chr10.208	TATA-box	TATA	430	4	+	Arabidopsis thaliana	core promoter element around -30 of transcription start
evm.model.chr10.208	TATA-box	TACAAAA	502	7	+	Oryza sativa	core promoter element around -30 of transcription start
evm.model.chr10.208	TATA-box	ccTATAAAaa	546	9	-	Arabidopsis thaliana	core promoter element around -30 of transcription start
evm.model.chr10.208	TATA-box	TATAAA	548	6	-	Helianthus annuus	core promoter element around -30 of transcription start
evm.model.chr10.208	TATA-box	TATAA	549	5	-	Arabidopsis thaliana	core promoter element around -30 of transcription start
evm.model.chr10.208	TATA-box	TATA	550	4	+	Arabidopsis thaliana	core promoter element around -30 of transcription start
evm.model.chr10.208	TATA-box	TATAA	597	5	-	Arabidopsis thaliana	core promoter element around -30 of transcription start
evm.model.chr10.208	TATA-box	TATA	598	4	+	Arabidopsis thaliana	core promoter element around -30 of transcription start
evm.model.chr10.208	TATA-box	TATA	979	4	+	Arabidopsis thaliana	core promoter element around -30 of transcription start
evm.model.chr10.208	TATA-box	TACATAAA	1247	8	-	Oryza sativa	core promoter element around -30 of transcription start
evm.model.chr10.208	TATA-box	TATAAAA	1303	7	-	Pisum sativum	core promoter element around -30 of transcription start
evm.model.chr10.208	TATA-box	TATAAA	1304	6	-	Helianthus annuus	core promoter element around -30 of transcription start
evm.model.chr10.208	TATA-box	TATAA	1305	5	-	Arabidopsis thaliana	core promoter element around -30 of transcription start
evm.model.chr10.208	TATA-box	TATA	1306	4	-	Arabidopsis thaliana	core promoter element around -30 of transcription start
evm.model.chr10.208	TATA-box	TATATA	1349	6	-	Arabidopsis thaliana	core promoter element around -30 of transcription start
evm.model.chr10.208	TATA-box	ATATAA	1350	6	+	Brassica oleracea	core promoter element around -30 of transcription start
evm.model.chr10.208	TATA-box	TATA	1351	4	-	Arabidopsis thaliana	core promoter element around -30 of transcription start
evm.model.chr10.208	TATA-box	TATTTAAA	1624	8	+	Arabidopsis thaliana	core promoter element around -30 of transcription start
evm.model.chr10.208	TATA-box	ATATAT	1718	6	-	Brassica napus	core promoter element around -30 of transcription start
evm.model.chr10.208	TATA-box	TATATA	1719	6	-	Arabidopsis thaliana	core promoter element around -30 of transcription start
evm.model.chr10.208	TATA-box	ATATAT	1720	6	-	Brassica napus	core promoter element around -30 of transcription start
evm.model.chr10.208	TATA-box	TATATA	1721	6	-	Arabidopsis thaliana	core promoter element around -30 of transcription start
evm.model.chr10.208	TATA-box	TATA	1723	4	-	Arabidopsis thaliana	core promoter element around -30 of transcription start
evm.model.chr10.208	TATA-box	ATATAT	1728	6	-	Brassica napus	core promoter element around -30 of transcription start
evm.model.chr10.208	TATA-box	TATA	1729	4	-	Arabidopsis thaliana	core promoter element around -30 of transcription start
evm.model.chr10.208	TATA-box	ATATAA	1840	6	+	Brassica oleracea	core promoter element around -30 of transcription start
evm.model.chr10.208	TATA-box	TATA	1841	4	-	Arabidopsis thaliana	core promoter element around -30 of transcription start
evm.model.chr10.208	CAAT-box	CAAT	158	4	-	Nicotiana glutinosa
evm.model.chr10.208	CAAT-box	CAAAT	193	5	-	Pisum sativum	common cis-acting element in promoter and enhancer regions
evm.model.chr10.208	CAAT-box	CAAAT	321	5	-	Pisum sativum	common cis-acting element in promoter and enhancer regions
evm.model.chr10.208	CAAT-box	CAAT	468	4	-	Nicotiana glutinosa
evm.model.chr10.208	CAAT-box	CCAAT	532	5	+	Arabidopsis thaliana	common cis-acting element in promoter and enhancer regions
evm.model.chr10.208	CAAT-box	CAAT	533	4	+	Nicotiana glutinosa
evm.model.chr10.208	CAAT-box	CAAT	535	4	-	Nicotiana glutinosa
evm.model.chr10.208	CAAT-box	CAAT	611	4	+	Nicotiana glutinosa
evm.model.chr10.208	CAAT-box	CCAAT	656	5	-	Arabidopsis thaliana	common cis-acting element in promoter and enhancer regions
evm.model.chr10.208	CAAT-box	CCAAT	741	5	-	Arabidopsis thaliana	common cis-acting element in promoter and enhancer regions
evm.model.chr10.208	CAAT-box	CAAAT	755	5	+	Pisum sativum	common cis-acting element in promoter and enhancer regions
evm.model.chr10.208	CAAT-box	CCAAT	764	5	-	Arabidopsis thaliana	common cis-acting element in promoter and enhancer regions
evm.model.chr10.208	CAAT-box	CAAT	777	4	+	Nicotiana glutinosa
evm.model.chr10.208	CAAT-box	CAAT	806	4	-	Nicotiana glutinosa
evm.model.chr10.208	CAAT-box	CCAAT	856	5	+	Arabidopsis thaliana	common cis-acting element in promoter and enhancer regions
evm.model.chr10.208	CAAT-box	CAAT	857	4	+	Nicotiana glutinosa
evm.model.chr10.208	CAAT-box	CAAT	876	4	-	Nicotiana glutinosa
evm.model.chr10.208	CAAT-box	CAAT	898	4	+	Nicotiana glutinosa
evm.model.chr10.208	CAAT-box	CAAT	900	4	-	Nicotiana glutinosa
evm.model.chr10.208	CAAT-box	CAAT	982	4	-	Nicotiana glutinosa
evm.model.chr10.208	CAAT-box	CCAAT	1020	5	+	Arabidopsis thaliana	common cis-acting element in promoter and enhancer regions
evm.model.chr10.208	CAAT-box	CAAT	1021	4	+	Nicotiana glutinosa
evm.model.chr10.208	CAAT-box	CAAT	1046	4	-	Nicotiana glutinosa
evm.model.chr10.208	CAAT-box	CAAT	1094	4	-	Nicotiana glutinosa
evm.model.chr10.208	CAAT-box	CCAAT	1116	5	+	Arabidopsis thaliana	common cis-acting element in promoter and enhancer regions
evm.model.chr10.208	CAAT-box	CAAT	1117	4	+	Nicotiana glutinosa
evm.model.chr10.208	CAAT-box	CAAT	1202	4	+	Nicotiana glutinosa
evm.model.chr10.208	CAAT-box	CAAAT	1293	5	+	Pisum sativum	common cis-acting element in promoter and enhancer regions
evm.model.chr10.208	CAAT-box	CCAAT	1376	5	-	Arabidopsis thaliana	common cis-acting element in promoter and enhancer regions
evm.model.chr10.208	CAAT-box	CCAAT	1541	5	+	Arabidopsis thaliana	common cis-acting element in promoter and enhancer regions
evm.model.chr10.208	CAAT-box	CAAT	1542	4	+	Nicotiana glutinosa
evm.model.chr10.208	CAAT-box	CAAT	1563	4	+	Nicotiana glutinosa
evm.model.chr10.208	CAAT-box	CAAT	1633	4	+	Nicotiana glutinosa
evm.model.chr10.208	CAAT-box	CAAT	1645	4	-	Nicotiana glutinosa
evm.model.chr10.208	CAAT-box	CAAT	1672	4	-	Nicotiana glutinosa
evm.model.chr10.208	CAAT-box	CAAT	1688	4	-	Nicotiana glutinosa
evm.model.chr10.208	CAAT-box	CAAAT	1703	5	-	Pisum sativum	common cis-acting element in promoter and enhancer regions
evm.model.chr10.208	CAAT-box	CAAT	1750	4	-	Nicotiana glutinosa
evm.model.chr10.208	CAAT-box	CAAT	1758	4	+	Nicotiana glutinosa
evm.model.chr10.208	CAAT-box	CAAT	1896	4	+	Nicotiana glutinosa
evm.model.chr10.208	MBS	CAACTG	56	6	+	Arabidopsis thaliana	MYB binding site involved in drought-inducibility
evm.model.chr10.208	MBS	CAACTG	512	6	-	Arabidopsis thaliana	MYB binding site involved in drought-inducibility
evm.model.chr10.208	Unnamed__6	taTAAATATct	1351	10	+	Zea mays
evm.model.chr11.1429	O2-site	GATGA(C/T)(A/G)TG(A/G)	1367	8	-	Zea mays	cis-acting regulatory element involved in zein metabolism regulation
evm.model.chr11.1429	TATA-box	taTATAAAtc	278	9	+	Arabidopsis thaliana	core promoter element around -30 of transcription start
evm.model.chr11.1429	TATA-box	TATA	280	4	+	Arabidopsis thaliana	core promoter element around -30 of transcription start
evm.model.chr11.1429	TATA-box	TATA	513	4	+	Arabidopsis thaliana	core promoter element around -30 of transcription start
evm.model.chr11.1429	TATA-box	TATATA	519	6	+	Arabidopsis thaliana	core promoter element around -30 of transcription start
evm.model.chr11.1429	TATA-box	ATATAT	520	6	+	Brassica napus	core promoter element around -30 of transcription start
evm.model.chr11.1429	TATA-box	TATATA	521	6	+	Arabidopsis thaliana	core promoter element around -30 of transcription start
evm.model.chr11.1429	TATA-box	ATATAT	522	6	+	Brassica napus	core promoter element around -30 of transcription start
evm.model.chr11.1429	TATA-box	TATATA	523	6	+	Arabidopsis thaliana	core promoter element around -30 of transcription start
evm.model.chr11.1429	TATA-box	ATATAA	524	6	+	Brassica oleracea	core promoter element around -30 of transcription start
evm.model.chr11.1429	TATA-box	TATA	525	4	+	Arabidopsis thaliana	core promoter element around -30 of transcription start
evm.model.chr11.1429	TATA-box	TATA	542	4	+	Arabidopsis thaliana	core promoter element around -30 of transcription start
evm.model.chr11.1429	TATA-box	TATAAA	648	6	-	Helianthus annuus	core promoter element around -30 of transcription start
evm.model.chr11.1429	TATA-box	TATAA	649	5	-	Arabidopsis thaliana	core promoter element around -30 of transcription start
evm.model.chr11.1429	TATA-box	TATA	650	4	+	Arabidopsis thaliana	core promoter element around -30 of transcription start
evm.model.chr11.1429	TATA-box	TATA	717	4	+	Arabidopsis thaliana	core promoter element around -30 of transcription start
evm.model.chr11.1429	TATA-box	ATATAA	1098	6	+	Brassica oleracea	core promoter element around -30 of transcription start
evm.model.chr11.1429	TATA-box	TATA	1099	4	-	Arabidopsis thaliana	core promoter element around -30 of transcription start
evm.model.chr11.1429	TATA-box	ATATAA	1230	6	+	Brassica oleracea	core promoter element around -30 of transcription start
evm.model.chr11.1429	TATA-box	TATA	1231	4	-	Arabidopsis thaliana	core promoter element around -30 of transcription start
evm.model.chr11.1429	TATA-box	TATA	1481	4	-	Arabidopsis thaliana	core promoter element around -30 of transcription start
evm.model.chr11.1429	TATA-box	TATAA	1566	5	-	Arabidopsis thaliana	core promoter element around -30 of transcription start
evm.model.chr11.1429	TATA-box	TATA	1567	4	-	Arabidopsis thaliana	core promoter element around -30 of transcription start
evm.model.chr11.1429	TATA-box	taTATAAAg	1642	9	-	Lycopersicon esculentum	core promoter element around -30 of transcription start
evm.model.chr11.1429	TATA-box	TATAAA	1643	6	-	Helianthus annuus	core promoter element around -30 of transcription start
evm.model.chr11.1429	TATA-box	TATATAA	1644	7	-	Arabidopsis thaliana	core promoter element around -30 of transcription start
evm.model.chr11.1429	TATA-box	TATATA	1645	6	-	Arabidopsis thaliana	core promoter element around -30 of transcription start
evm.model.chr11.1429	TATA-box	ATATAA	1646	6	+	Brassica oleracea	core promoter element around -30 of transcription start
evm.model.chr11.1429	TATA-box	TATA	1647	4	-	Arabidopsis thaliana	core promoter element around -30 of transcription start
evm.model.chr11.1429	TATA-box	TATA	1795	4	-	Arabidopsis thaliana	core promoter element around -30 of transcription start
evm.model.chr11.1429	TATA-box	TATA	1977	4	-	Arabidopsis thaliana	core promoter element around -30 of transcription start
evm.model.chr11.1429	TCT-motif	TCTTAC	1307	6	+	Arabidopsis thaliana	part of a light responsive element
evm.model.chr11.1429	CCAAT-box	CAACGG	1261	6	+	Hordeum vulgare	MYBHv1 binding site
evm.model.chr11.1429	STRE	AGGGG	34	5	-	Arabidopsis thaliana
evm.model.chr11.1429	STRE	AGGGG	110	5	-	Arabidopsis thaliana
evm.model.chr11.1429	STRE	AGGGG	605	5	-	Arabidopsis thaliana
evm.model.chr11.1429	W box	TTGACC	1863	6	+	Arabidopsis thaliana
evm.model.chr11.1429	Myb-binding site	CAACAG	1601	6	-	Nicotiana tabacum
evm.model.chr11.1429	Unnamed__1	CGTGG	666	5	-	Zea mays
evm.model.chr11.1429	TATA	TATAAAAT	1231	8	+	Arabidopsis thaliana
evm.model.chr11.1429	AP-1	TGAGTTAG	1622	8	+	Arabidopsis thaliana
evm.model.chr11.1429	GARE-motif	TCTGTTG	1600	7	+	Brassica oleracea	gibberellin-responsive element
evm.model.chr11.1429	ARE	AAACCA	325	6	+	Zea mays	cis-acting regulatory element essential for the anaerobic induction
evm.model.chr11.1429	ARE	AAACCA	395	6	+	Zea mays	cis-acting regulatory element essential for the anaerobic induction
evm.model.chr11.1429	ARE	AAACCA	1132	6	-	Zea mays	cis-acting regulatory element essential for the anaerobic induction
evm.model.chr11.1429	WRE3	CCACCT	1734	6	-	Pisum sativum
evm.model.chr11.1429	WRE3	CCACCT	1768	6	-	Pisum sativum
evm.model.chr11.1429	WRE3	CCACCT	1807	6	-	Pisum sativum
evm.model.chr11.1429	CAAT-box	CCAAT	47	5	+	Arabidopsis thaliana	common cis-acting element in promoter and enhancer regions
evm.model.chr11.1429	CAAT-box	CAAT	48	4	+	Nicotiana glutinosa
evm.model.chr11.1429	CAAT-box	TGCCAAC	79	7	+	Petunia hybrida	common cis-acting element in promoter and enhancer regions
evm.model.chr11.1429	CAAT-box	CAAT	229	4	-	Nicotiana glutinosa
evm.model.chr11.1429	CAAT-box	CAAAT	258	5	-	Pisum sativum	common cis-acting element in promoter and enhancer regions
evm.model.chr11.1429	CAAT-box	CAAT	374	4	+	Nicotiana glutinosa
evm.model.chr11.1429	CAAT-box	CAAT	378	4	+	Nicotiana glutinosa
evm.model.chr11.1429	CAAT-box	CAAAT	409	5	-	Pisum sativum	common cis-acting element in promoter and enhancer regions
evm.model.chr11.1429	CAAT-box	CAAT	429	4	-	Nicotiana glutinosa
evm.model.chr11.1429	CAAT-box	CCAAT	460	5	+	Arabidopsis thaliana	common cis-acting element in promoter and enhancer regions
evm.model.chr11.1429	CAAT-box	CAAT	461	4	+	Nicotiana glutinosa
evm.model.chr11.1429	CAAT-box	CAAT	483	4	+	Nicotiana glutinosa
evm.model.chr11.1429	CAAT-box	CAAAT	505	5	-	Pisum sativum	common cis-acting element in promoter and enhancer regions
evm.model.chr11.1429	CAAT-box	CAAAT	616	5	-	Pisum sativum	common cis-acting element in promoter and enhancer regions
evm.model.chr11.1429	CAAT-box	CCAAT	654	5	-	Arabidopsis thaliana	common cis-acting element in promoter and enhancer regions
evm.model.chr11.1429	CAAT-box	CAAAT	689	5	-	Pisum sativum	common cis-acting element in promoter and enhancer regions
evm.model.chr11.1429	CAAT-box	CCAAT	736	5	+	Arabidopsis thaliana	common cis-acting element in promoter and enhancer regions
evm.model.chr11.1429	CAAT-box	CAAT	737	4	+	Nicotiana glutinosa
evm.model.chr11.1429	CAAT-box	CAAT	780	4	+	Nicotiana glutinosa
evm.model.chr11.1429	CAAT-box	CCAAT	881	5	+	Arabidopsis thaliana	common cis-acting element in promoter and enhancer regions
evm.model.chr11.1429	CAAT-box	CAAT	882	4	+	Nicotiana glutinosa
evm.model.chr11.1429	CAAT-box	CAAT	941	4	-	Nicotiana glutinosa
evm.model.chr11.1429	CAAT-box	CAAT	968	4	-	Nicotiana glutinosa
evm.model.chr11.1429	CAAT-box	CAAT	997	4	+	Nicotiana glutinosa
evm.model.chr11.1429	CAAT-box	CCAAT	1002	5	+	Arabidopsis thaliana	common cis-acting element in promoter and enhancer regions
evm.model.chr11.1429	CAAT-box	CAAT	1003	4	+	Nicotiana glutinosa
evm.model.chr11.1429	CAAT-box	CAAT	1005	4	-	Nicotiana glutinosa
evm.model.chr11.1429	CAAT-box	TGCCAAC	1073	7	+	Petunia hybrida	common cis-acting element in promoter and enhancer regions
evm.model.chr11.1429	CAAT-box	CAAT	1091	4	-	Nicotiana glutinosa
evm.model.chr11.1429	CAAT-box	CAAT	1112	4	-	Nicotiana glutinosa
evm.model.chr11.1429	CAAT-box	CAAT	1127	4	-	Nicotiana glutinosa
evm.model.chr11.1429	CAAT-box	TGCCAAC	1162	7	+	Petunia hybrida	common cis-acting element in promoter and enhancer regions
evm.model.chr11.1429	CAAT-box	CAAT	1180	4	-	Nicotiana glutinosa
evm.model.chr11.1429	CAAT-box	CAAT	1201	4	-	Nicotiana glutinosa
evm.model.chr11.1429	CAAT-box	CAAT	1216	4	-	Nicotiana glutinosa
evm.model.chr11.1429	CAAT-box	CAAAT	1246	5	+	Pisum sativum	common cis-acting element in promoter and enhancer regions
evm.model.chr11.1429	CAAT-box	CAAAT	1318	5	-	Pisum sativum	common cis-acting element in promoter and enhancer regions
evm.model.chr11.1429	CAAT-box	CAAT	1339	4	-	Nicotiana glutinosa
evm.model.chr11.1429	CAAT-box	CAAT	1384	4	-	Nicotiana glutinosa
evm.model.chr11.1429	CAAT-box	CAAAT	1388	5	+	Pisum sativum	common cis-acting element in promoter and enhancer regions
evm.model.chr11.1429	CAAT-box	CAAAT	1472	5	+	Pisum sativum	common cis-acting element in promoter and enhancer regions
evm.model.chr11.1429	CAAT-box	CAAT	1484	4	-	Nicotiana glutinosa
evm.model.chr11.1429	CAAT-box	CAAT	1542	4	+	Nicotiana glutinosa
evm.model.chr11.1429	CAAT-box	CAAAT	1588	5	-	Pisum sativum	common cis-acting element in promoter and enhancer regions
evm.model.chr11.1429	CAAT-box	CAAT	1659	4	+	Nicotiana glutinosa
evm.model.chr11.1429	CAAT-box	CAAT	1684	4	-	Nicotiana glutinosa
evm.model.chr11.1429	CAAT-box	CCAAT	1696	5	-	Arabidopsis thaliana	common cis-acting element in promoter and enhancer regions
evm.model.chr11.1429	CAAT-box	CAAAT	1706	5	+	Pisum sativum	common cis-acting element in promoter and enhancer regions
evm.model.chr11.1429	CAAT-box	CAAT	1709	4	-	Nicotiana glutinosa
evm.model.chr11.1429	CAAT-box	CAAT	1723	4	-	Nicotiana glutinosa
evm.model.chr11.1429	CAAT-box	CAAT	1823	4	-	Nicotiana glutinosa
evm.model.chr11.1429	CAAT-box	TGCCAAC	1826	7	-	Petunia hybrida	common cis-acting element in promoter and enhancer regions
evm.model.chr11.1429	CAAT-box	CAAT	1842	4	+	Nicotiana glutinosa
evm.model.chr11.1429	CAAT-box	CAAAT	1954	5	+	Pisum sativum	common cis-acting element in promoter and enhancer regions
evm.model.chr11.1429	CAAT-box	CAAAT	1957	5	-	Pisum sativum	common cis-acting element in promoter and enhancer regions
evm.model.chr11.1429	CAAT-box	CAAAT	1971	5	-	Pisum sativum	common cis-acting element in promoter and enhancer regions
evm.model.chr11.1429	Box 4	ATTAAT	545	6	+	Petroselinum crispum	part of a conserved DNA module involved in light responsiveness
evm.model.chr11.1429	Box 4	ATTAAT	952	6	+	Petroselinum crispum	part of a conserved DNA module involved in light responsiveness
evm.model.chr11.1429	Box 4	ATTAAT	1661	6	-	Petroselinum crispum	part of a conserved DNA module involved in light responsiveness
evm.model.chr11.1429	I-box	GTATAAGGCC	587	9	+	Larix laricina	part of a light responsive element
evm.model.chr11.1429	I-box	AAGATAAGGCT	1300	10	-	Gossypium hirsutum	part of a light responsive element
evm.model.chr11.1429	I-box	TGATAATGT	1510	9	+	Solanum tuberosum	part of a light responsive element
evm.model.chr11.1429	AT~TATA-box	TATATA	519	6	+	Arabidopsis thaliana
evm.model.chr11.1429	AT~TATA-box	TATATA	521	6	+	Arabidopsis thaliana
evm.model.chr11.1429	AT~TATA-box	TATATA	523	6	+	Arabidopsis thaliana
evm.model.chr11.1429	AT~TATA-box	TATATAAA	1643	8	-	Arabidopsis thaliana
evm.model.chr11.1429	AT~TATA-box	TATATA	1645	6	-	Arabidopsis thaliana
evm.model.chr11.1429	GT1-motif	GGTTAA	1914	6	-	Arabidopsis thaliana	light responsive element
evm.model.chr11.1429	MYC	CATGTG	93	6	-	Arabidopsis thaliana
evm.model.chr11.1429	MYC	CATGTG	95	6	+	Arabidopsis thaliana
evm.model.chr11.1429	MYC	CATGTG	892	6	-	Arabidopsis thaliana
evm.model.chr11.1429	MYC	CAATTG	1003	6	+	Arabidopsis thaliana
evm.model.chr11.1429	MYC	CATTTG	1970	6	+	Arabidopsis thaliana
evm.model.chr11.1429	MYB-like sequence	TAACCA	527	6	+	Arabidopsis thaliana
evm.model.chr11.1429	MYB	TAACCA	527	6	+	Arabidopsis thaliana
evm.model.chr11.1429	MYB	CAACCA	793	6	+	Arabidopsis thaliana
evm.model.chr11.1429	MYB	CAACAG	1601	6	-	Arabidopsis thaliana
evm.model.chr11.1429	MYB recognition site	CCGTTG	1261	6	-	Arabidopsis thaliana
evm.model.chr11.1429	GCN4_motif	TGAGTCA	1965	7	+	Oryza sativa	cis-regulatory element involved in endosperm expression
evm.model.chr11.1429	AAGAA-motif	GAAAGAA	70	7	-	Avena sativa
evm.model.chr11.1429	AAGAA-motif	GAAAGAA	1061	7	+	Avena sativa
evm.model.chr11.1429	AAGAA-motif	GAAAGAA	2004	7	-	Avena sativa
evm.model.chr11.1429	chs-CMA2a	TCACTTGA	332	8	-	Petroselinum crispum	part of a light responsive element
evm.model.chr11.1429	Unnamed__4	CTCC	45	4	+	Petroselinum hortense
evm.model.chr11.1429	Unnamed__4	CTCC	86	4	+	Petroselinum hortense
evm.model.chr11.1429	Unnamed__4	CTCC	170	4	+	Petroselinum hortense
evm.model.chr11.1429	Unnamed__4	CTCC	626	4	+	Petroselinum hortense
evm.model.chr11.1429	Unnamed__4	CTCC	664	4	+	Petroselinum hortense
evm.model.chr11.1429	Unnamed__4	CTCC	673	4	+	Petroselinum hortense
evm.model.chr11.1429	Unnamed__4	CTCC	695	4	+	Petroselinum hortense
evm.model.chr11.1429	Unnamed__4	CTCC	879	4	+	Petroselinum hortense
evm.model.chr11.1429	Unnamed__4	CTCC	889	4	+	Petroselinum hortense
evm.model.chr11.1429	Unnamed__4	CTCC	1805	4	-	Petroselinum hortense
evm.model.chr11.1429	Unnamed__4	CTCC	1869	4	+	Petroselinum hortense
evm.model.chr11.1429	Unnamed__4	CTCC	1872	4	+	Petroselinum hortense
evm.model.chr11.1429	TC-rich repeats	GTTTTCTTAC	1440	9	-	Nicotiana tabacum	cis-acting element involved in defense and stress responsiveness
evm.model.chr11.1429	Myb	TAACTG	609	6	+	Arabidopsis thaliana
evm.model.chr11.1429	Myb	TAACTG	1293	6	-	Arabidopsis thaliana
evm.model.chr11.1698	TATC-box	TATCCCA	1744	7	+	Oryza sativa	cis-acting element involved in gibberellin-responsiveness
evm.model.chr11.1698	ATC-motif	AGCTATCCA	1596	9	-	Arabidopsis thaliana	part of a conserved DNA module involved in light responsiveness
evm.model.chr11.1698	GATA-motif	AAGGATAAGG	451	9	-	Solanum tuberosum	part of a light responsive element
evm.model.chr11.1698	Unnamed__1	CGTGG	420	5	-	Zea mays
evm.model.chr11.1698	CCAAT-box	CAACGG	201	6	-	Hordeum vulgare	MYBHv1 binding site
evm.model.chr11.1698	TCT-motif	TCTTAC	121	6	+	Arabidopsis thaliana	part of a light responsive element
evm.model.chr11.1698	Myb-binding site	CAACAG	274	6	-	Nicotiana tabacum
evm.model.chr11.1698	Myb-binding site	CAACAG	1309	6	+	Nicotiana tabacum
evm.model.chr11.1698	Myb-binding site	CAACAG	1483	6	-	Nicotiana tabacum
evm.model.chr11.1698	Myb-binding site	CAACAG	1722	6	+	Nicotiana tabacum
evm.model.chr11.1698	CAT-box	GCCACT	554	6	-	Arabidopsis thaliana	cis-acting regulatory element related to meristem expression
evm.model.chr11.1698	STRE	AGGGG	212	5	-	Arabidopsis thaliana
evm.model.chr11.1698	RY-element	CATGCATG	1263	8	-	Helianthus annuus	cis-acting regulatory element involved in seed-specific regulation
evm.model.chr11.1698	TATA-box	TATAA	167	5	-	Arabidopsis thaliana	core promoter element around -30 of transcription start
evm.model.chr11.1698	TATA-box	TATA	168	4	+	Arabidopsis thaliana	core promoter element around -30 of transcription start
evm.model.chr11.1698	TATA-box	TATAA	788	5	-	Arabidopsis thaliana	core promoter element around -30 of transcription start
evm.model.chr11.1698	TATA-box	TATA	789	4	+	Arabidopsis thaliana	core promoter element around -30 of transcription start
evm.model.chr11.1698	TATA-box	TATA	1061	4	-	Arabidopsis thaliana	core promoter element around -30 of transcription start
evm.model.chr11.1698	TATA-box	ATATAT	1187	6	-	Brassica napus	core promoter element around -30 of transcription start
evm.model.chr11.1698	TATA-box	TATA	1188	4	-	Arabidopsis thaliana	core promoter element around -30 of transcription start
evm.model.chr11.1698	TATA-box	TATA	1424	4	-	Arabidopsis thaliana	core promoter element around -30 of transcription start
evm.model.chr11.1698	TATA-box	TATACA	1437	6	-	Helianthus annuus	core promoter element around -30 of transcription start
evm.model.chr11.1698	TATA-box	TATA	1439	4	-	Arabidopsis thaliana	core promoter element around -30 of transcription start
evm.model.chr11.1698	TATA-box	TATA	1524	4	-	Arabidopsis thaliana	core promoter element around -30 of transcription start
evm.model.chr11.1698	TATA-box	ATTATA	1735	6	+	Brassica napus	core promoter element around -30 of transcription start
evm.model.chr11.1698	TATA-box	TATAA	1736	5	-	Arabidopsis thaliana	core promoter element around -30 of transcription start
evm.model.chr11.1698	TATA-box	TATA	1737	4	-	Arabidopsis thaliana	core promoter element around -30 of transcription start
evm.model.chr11.1698	TATA-box	ATATAT	1993	6	-	Brassica napus	core promoter element around -30 of transcription start
evm.model.chr11.1698	TATA-box	TATA	1994	4	-	Arabidopsis thaliana	core promoter element around -30 of transcription start
evm.model.chr11.1698	O2-site	GATGATGTGG	521	9	+	Zea mays	cis-acting regulatory element involved in zein metabolism regulation
evm.model.chr11.1698	O2-site	GATGACATGG	854	9	-	Zea mays	cis-acting regulatory element involved in zein metabolism regulation
evm.model.chr11.1698	O2-site	GATGACATGG	1224	9	+	Zea mays	cis-acting regulatory element involved in zein metabolism regulation
evm.model.chr11.1698	MBS	CAACTG	1921	6	-	Arabidopsis thaliana	MYB binding site involved in drought-inducibility
evm.model.chr11.1698	Unnamed__4	CTCC	128	4	+	Petroselinum hortense
evm.model.chr11.1698	Unnamed__4	CTCC	311	4	+	Petroselinum hortense
evm.model.chr11.1698	Unnamed__4	CTCC	418	4	+	Petroselinum hortense
evm.model.chr11.1698	Unnamed__4	CTCC	863	4	+	Petroselinum hortense
evm.model.chr11.1698	Unnamed__4	CTCC	1047	4	-	Petroselinum hortense
evm.model.chr11.1698	Unnamed__4	CTCC	1134	4	-	Petroselinum hortense
evm.model.chr11.1698	Unnamed__4	CTCC	1207	4	+	Petroselinum hortense
evm.model.chr11.1698	Unnamed__4	CTCC	1648	4	+	Petroselinum hortense
evm.model.chr11.1698	Unnamed__4	CTCC	1948	4	-	Petroselinum hortense
evm.model.chr11.1698	chs-CMA2a	TCACTTGA	1838	8	-	Petroselinum crispum	part of a light responsive element
evm.model.chr11.1698	AAGAA-motif	GAAAGAA	769	7	-	Avena sativa
evm.model.chr11.1698	MYB recognition site	CCGTTG	201	6	+	Arabidopsis thaliana
evm.model.chr11.1698	Myb	CAACTG	1921	6	-	Arabidopsis thaliana
evm.model.chr11.1698	TC-rich repeats	GTTTTCTTAC	117	9	+	Nicotiana tabacum	cis-acting element involved in defense and stress responsiveness
evm.model.chr11.1698	TCCC-motif	TCTCCCT	127	7	+	Spinacia oleracea	part of a light responsive element
evm.model.chr11.1698	MYB	CAACAG	274	6	-	Arabidopsis thaliana
evm.model.chr11.1698	MYB	CAACCA	320	6	+	Arabidopsis thaliana
evm.model.chr11.1698	MYB	CAACCA	338	6	+	Arabidopsis thaliana
evm.model.chr11.1698	MYB	CAACCA	379	6	+	Arabidopsis thaliana
evm.model.chr11.1698	MYB	CAACAG	1309	6	+	Arabidopsis thaliana
evm.model.chr11.1698	MYB	CAACAG	1483	6	-	Arabidopsis thaliana
evm.model.chr11.1698	MYB	CAACAG	1722	6	+	Arabidopsis thaliana
evm.model.chr11.1698	MYB	TAACCA	1874	6	-	Arabidopsis thaliana
evm.model.chr11.1698	MYB-like sequence	TAACCA	1874	6	-	Arabidopsis thaliana
evm.model.chr11.1698	MYC	CATTTG	264	6	-	Arabidopsis thaliana
evm.model.chr11.1698	MYC	CATGTG	463	6	+	Arabidopsis thaliana
evm.model.chr11.1698	MYC	CATTTG	573	6	-	Arabidopsis thaliana
evm.model.chr11.1698	MYC	CAATTG	927	6	+	Arabidopsis thaliana
evm.model.chr11.1698	MYC	CATTTG	1363	6	-	Arabidopsis thaliana
evm.model.chr11.1698	MYC	CAATTG	1617	6	-	Arabidopsis thaliana
evm.model.chr11.1698	MYC	CATTTG	1660	6	+	Arabidopsis thaliana
evm.model.chr11.1698	ERE	ATTTCATA	1817	8	-	Nicotiana glutinos
evm.model.chr11.1698	TCA-element	CCATCTTTTT	762	9	+	Nicotiana tabacum	cis-acting element involved in salicylic acid responsiveness
evm.model.chr11.1698	TCA-element	CCATCTTTTT	905	9	+	Nicotiana tabacum	cis-acting element involved in salicylic acid responsiveness
evm.model.chr11.1698	Box 4	ATTAAT	193	6	+	Petroselinum crispum	part of a conserved DNA module involved in light responsiveness
evm.model.chr11.1698	AuxRR-core	GGTCCAT	965	7	+	Nicotiana tabacum	cis-acting regulatory element involved in auxin responsiveness
evm.model.chr11.1698	WRE3	CCACCT	905	6	+	Pisum sativum
evm.model.chr11.1698	ARE	AAACCA	1331	6	-	Zea mays	cis-acting regulatory element essential for the anaerobic induction
evm.model.chr11.1698	ARE	AAACCA	1690	6	+	Zea mays	cis-acting regulatory element essential for the anaerobic induction
evm.model.chr11.1698	CAAT-box	CAAT	38	4	+	Nicotiana glutinosa
evm.model.chr11.1698	CAAT-box	CAAT	50	4	-	Nicotiana glutinosa
evm.model.chr11.1698	CAAT-box	CAAT	101	4	-	Nicotiana glutinosa
evm.model.chr11.1698	CAAT-box	CCAAT	113	5	+	Arabidopsis thaliana	common cis-acting element in promoter and enhancer regions
evm.model.chr11.1698	CAAT-box	CAAT	114	4	+	Nicotiana glutinosa
evm.model.chr11.1698	CAAT-box	CCAAT	142	5	+	Arabidopsis thaliana	common cis-acting element in promoter and enhancer regions
evm.model.chr11.1698	CAAT-box	CAAT	143	4	+	Nicotiana glutinosa
evm.model.chr11.1698	CAAT-box	CAAAT	264	5	+	Pisum sativum	common cis-acting element in promoter and enhancer regions
evm.model.chr11.1698	CAAT-box	CAAT	361	4	-	Nicotiana glutinosa
evm.model.chr11.1698	CAAT-box	CAAT	402	4	-	Nicotiana glutinosa
evm.model.chr11.1698	CAAT-box	CAAT	486	4	+	Nicotiana glutinosa
evm.model.chr11.1698	CAAT-box	CAAT	508	4	-	Nicotiana glutinosa
evm.model.chr11.1698	CAAT-box	CAAAT	573	5	+	Pisum sativum	common cis-acting element in promoter and enhancer regions
evm.model.chr11.1698	CAAT-box	CAAT	640	4	+	Nicotiana glutinosa
evm.model.chr11.1698	CAAT-box	CAAAT	657	5	+	Pisum sativum	common cis-acting element in promoter and enhancer regions
evm.model.chr11.1698	CAAT-box	CCAAT	740	5	-	Arabidopsis thaliana	common cis-acting element in promoter and enhancer regions
evm.model.chr11.1698	CAAT-box	CAAT	796	4	-	Nicotiana glutinosa
evm.model.chr11.1698	CAAT-box	CAAT	809	4	-	Nicotiana glutinosa
evm.model.chr11.1698	CAAT-box	CCAAT	833	5	-	Arabidopsis thaliana	common cis-acting element in promoter and enhancer regions
evm.model.chr11.1698	CAAT-box	CAAT	927	4	+	Nicotiana glutinosa
evm.model.chr11.1698	CAAT-box	CAAT	929	4	-	Nicotiana glutinosa
evm.model.chr11.1698	CAAT-box	CCAAT	958	5	-	Arabidopsis thaliana	common cis-acting element in promoter and enhancer regions
evm.model.chr11.1698	CAAT-box	CAAT	998	4	-	Nicotiana glutinosa
evm.model.chr11.1698	CAAT-box	CAAT	1012	4	-	Nicotiana glutinosa
evm.model.chr11.1698	CAAT-box	CCAAT	1053	5	-	Arabidopsis thaliana	common cis-acting element in promoter and enhancer regions
evm.model.chr11.1698	CAAT-box	CAAT	1255	4	-	Nicotiana glutinosa
evm.model.chr11.1698	CAAT-box	CAAT	1286	4	+	Nicotiana glutinosa
evm.model.chr11.1698	CAAT-box	CAAT	1291	4	+	Nicotiana glutinosa
evm.model.chr11.1698	CAAT-box	CAAAT	1363	5	+	Pisum sativum	common cis-acting element in promoter and enhancer regions
evm.model.chr11.1698	CAAT-box	CCAAT	1369	5	-	Arabidopsis thaliana	common cis-acting element in promoter and enhancer regions
evm.model.chr11.1698	CAAT-box	CAAAT	1434	5	-	Pisum sativum	common cis-acting element in promoter and enhancer regions
evm.model.chr11.1698	CAAT-box	CCAAT	1453	5	+	Arabidopsis thaliana	common cis-acting element in promoter and enhancer regions
evm.model.chr11.1698	CAAT-box	CAAT	1454	4	+	Nicotiana glutinosa
evm.model.chr11.1698	CAAT-box	CAAT	1458	4	-	Nicotiana glutinosa
evm.model.chr11.1698	CAAT-box	CAAT	1477	4	-	Nicotiana glutinosa
evm.model.chr11.1698	CAAT-box	CAAT	1558	4	-	Nicotiana glutinosa
evm.model.chr11.1698	CAAT-box	CCAAT	1574	5	-	Arabidopsis thaliana	common cis-acting element in promoter and enhancer regions
evm.model.chr11.1698	CAAT-box	CAAT	1617	4	+	Nicotiana glutinosa
evm.model.chr11.1698	CAAT-box	CAAT	1619	4	-	Nicotiana glutinosa
evm.model.chr11.1698	CAAT-box	CAAAT	1661	5	-	Pisum sativum	common cis-acting element in promoter and enhancer regions
evm.model.chr11.1698	CAAT-box	CAAT	1717	4	+	Nicotiana glutinosa
evm.model.chr11.1698	CAAT-box	CCAAT	1748	5	+	Arabidopsis thaliana	common cis-acting element in promoter and enhancer regions
evm.model.chr11.1698	CAAT-box	CAAT	1749	4	+	Nicotiana glutinosa
evm.model.chr11.1698	CAAT-box	CAAT	1753	4	-	Nicotiana glutinosa
evm.model.chr11.1698	CAAT-box	CAAT	1764	4	-	Nicotiana glutinosa
evm.model.chr11.1698	CAAT-box	CAAT	1769	4	-	Nicotiana glutinosa
evm.model.chr11.1698	CAAT-box	CAAAT	1786	5	-	Pisum sativum	common cis-acting element in promoter and enhancer regions
evm.model.chr11.1698	CAAT-box	CAAT	1905	4	+	Nicotiana glutinosa
evm.model.chr11.257	circadian	CAAAGATATC	1472	9	-	Lycopersicon esculentum	cis-acting regulatory element involved in circadian control
evm.model.chr11.257	GT1-motif	GGTTAA	806	6	-	Arabidopsis thaliana	light responsive element
evm.model.chr11.257	GT1-motif	GGTTAA	1700	6	+	Arabidopsis thaliana	light responsive element
evm.model.chr11.257	Myc	TCTCTTA	1047	7	-	Arabidopsis thaliana
evm.model.chr11.257	MYC	CATTTG	114	6	+	Arabidopsis thaliana
evm.model.chr11.257	MYC	CATGTG	158	6	-	Arabidopsis thaliana
evm.model.chr11.257	MYC	CATGTG	762	6	+	Arabidopsis thaliana
evm.model.chr11.257	MYC	CATTTG	778	6	+	Arabidopsis thaliana
evm.model.chr11.257	MYC	CATTTG	1116	6	+	Arabidopsis thaliana
evm.model.chr11.257	MYC	CATGTG	1743	6	+	Arabidopsis thaliana
evm.model.chr11.257	MYC	CATGTG	1754	6	-	Arabidopsis thaliana
evm.model.chr11.257	ERE	ATTTCATA	28	8	+	Nicotiana glutinos
evm.model.chr11.257	MYB-like sequence	TAACCA	92	6	-	Arabidopsis thaliana
evm.model.chr11.257	MYB-like sequence	TAACCA	566	6	-	Arabidopsis thaliana
evm.model.chr11.257	MYB	TAACCA	92	6	-	Arabidopsis thaliana
evm.model.chr11.257	MYB	TAACCA	566	6	-	Arabidopsis thaliana
evm.model.chr11.257	MYB recognition site	CCGTTG	1723	6	+	Arabidopsis thaliana
evm.model.chr11.257	AAGAA-motif	GAAAGAA	1104	7	+	Avena sativa
evm.model.chr11.257	Unnamed__4	CTCC	258	4	+	Petroselinum hortense
evm.model.chr11.257	Unnamed__4	CTCC	524	4	-	Petroselinum hortense
evm.model.chr11.257	Unnamed__4	CTCC	1144	4	+	Petroselinum hortense
evm.model.chr11.257	Unnamed__4	CTCC	1255	4	+	Petroselinum hortense
evm.model.chr11.257	Unnamed__4	CTCC	1596	4	-	Petroselinum hortense
evm.model.chr11.257	Unnamed__4	CTCC	1931	4	+	Petroselinum hortense
evm.model.chr11.257	MBSI	aaaAaaC(G/C)GTTA	946	10.5	+	Petunia hybrida	MYB binding site involved in flavonoid biosynthetic genes regulation
evm.model.chr11.257	TC-rich repeats	ATTCTCTAAC	854	9	-	Nicotiana tabacum	cis-acting element involved in defense and stress responsiveness
evm.model.chr11.257	Myb	TAACTG	1026	6	+	Arabidopsis thaliana
evm.model.chr11.257	P-box	CCTTTTG	1035	7	-	Oryza sativa	gibberellin-responsive element
evm.model.chr11.257	TCA	TCATCTTCAT	493	9	-	Pisum sativum
evm.model.chr11.257	WRE3	CCACCT	531	6	+	Pisum sativum
evm.model.chr11.257	CAAT-box	CAAAT	115	5	-	Pisum sativum	common cis-acting element in promoter and enhancer regions
evm.model.chr11.257	CAAT-box	CAAAT	136	5	+	Pisum sativum	common cis-acting element in promoter and enhancer regions
evm.model.chr11.257	CAAT-box	CAAAT	402	5	-	Pisum sativum	common cis-acting element in promoter and enhancer regions
evm.model.chr11.257	CAAT-box	CAAT	437	4	+	Nicotiana glutinosa
evm.model.chr11.257	CAAT-box	CAAAT	454	5	-	Pisum sativum	common cis-acting element in promoter and enhancer regions
evm.model.chr11.257	CAAT-box	CAAT	487	4	+	Nicotiana glutinosa
evm.model.chr11.257	CAAT-box	CAAT	636	4	+	Nicotiana glutinosa
evm.model.chr11.257	CAAT-box	CAAT	651	4	-	Nicotiana glutinosa
evm.model.chr11.257	CAAT-box	CAAT	681	4	+	Nicotiana glutinosa
evm.model.chr11.257	CAAT-box	CAAT	699	4	+	Nicotiana glutinosa
evm.model.chr11.257	CAAT-box	CAAT	710	4	+	Nicotiana glutinosa
evm.model.chr11.257	CAAT-box	CAAT	717	4	-	Nicotiana glutinosa
evm.model.chr11.257	CAAT-box	CAAAT	779	5	-	Pisum sativum	common cis-acting element in promoter and enhancer regions
evm.model.chr11.257	CAAT-box	CAAT	797	4	-	Nicotiana glutinosa
evm.model.chr11.257	CAAT-box	CAAAT	967	5	-	Pisum sativum	common cis-acting element in promoter and enhancer regions
evm.model.chr11.257	CAAT-box	CAAT	979	4	+	Nicotiana glutinosa
evm.model.chr11.257	CAAT-box	CAAT	1053	4	-	Nicotiana glutinosa
evm.model.chr11.257	CAAT-box	CAAAT	1117	5	-	Pisum sativum	common cis-acting element in promoter and enhancer regions
evm.model.chr11.257	CAAT-box	CAAT	1229	4	+	Nicotiana glutinosa
evm.model.chr11.257	CAAT-box	CAAAT	1269	5	-	Pisum sativum	common cis-acting element in promoter and enhancer regions
evm.model.chr11.257	CAAT-box	CAAT	1281	4	+	Nicotiana glutinosa
evm.model.chr11.257	CAAT-box	CAAT	1329	4	-	Nicotiana glutinosa
evm.model.chr11.257	CAAT-box	CAAT	1429	4	-	Nicotiana glutinosa
evm.model.chr11.257	CAAT-box	CAAAT	1440	5	+	Pisum sativum	common cis-acting element in promoter and enhancer regions
evm.model.chr11.257	CAAT-box	CAAT	1460	4	+	Nicotiana glutinosa
evm.model.chr11.257	CAAT-box	CAAT	1528	4	+	Nicotiana glutinosa
evm.model.chr11.257	CAAT-box	CAAAT	1637	5	-	Pisum sativum	common cis-acting element in promoter and enhancer regions
evm.model.chr11.257	CAAT-box	CAAT	1770	4	-	Nicotiana glutinosa
evm.model.chr11.257	CAAT-box	CAAT	1796	4	-	Nicotiana glutinosa
evm.model.chr11.257	CAAT-box	CAAAT	1914	5	+	Pisum sativum	common cis-acting element in promoter and enhancer regions
evm.model.chr11.257	CAAT-box	CAAAT	1945	5	-	Pisum sativum	common cis-acting element in promoter and enhancer regions
evm.model.chr11.257	CAAT-box	CAAT	1969	4	-	Nicotiana glutinosa
evm.model.chr11.257	CAAT-box	CAAT	1974	4	-	Nicotiana glutinosa
evm.model.chr11.257	Box 4	ATTAAT	87	6	+	Petroselinum crispum	part of a conserved DNA module involved in light responsiveness
evm.model.chr11.257	Box 4	ATTAAT	108	6	+	Petroselinum crispum	part of a conserved DNA module involved in light responsiveness
evm.model.chr11.257	Box 4	ATTAAT	749	6	+	Petroselinum crispum	part of a conserved DNA module involved in light responsiveness
evm.model.chr11.257	Box 4	ATTAAT	1313	6	-	Petroselinum crispum	part of a conserved DNA module involved in light responsiveness
evm.model.chr11.257	Box 4	ATTAAT	1401	6	-	Petroselinum crispum	part of a conserved DNA module involved in light responsiveness
evm.model.chr11.257	TCA-element	TCAGAAGAGG	1846	9	+	Brassica oleracea	cis-acting element involved in salicylic acid responsiveness
evm.model.chr11.257	AT~TATA-box	TATATA	871	6	+	Arabidopsis thaliana
evm.model.chr11.257	AT~TATA-box	TATATA	873	6	+	Arabidopsis thaliana
evm.model.chr11.257	AT~TATA-box	TATATA	875	6	+	Arabidopsis thaliana
evm.model.chr11.257	AT~TATA-box	TATATA	877	6	+	Arabidopsis thaliana
evm.model.chr11.257	AT~TATA-box	TATATA	879	6	+	Arabidopsis thaliana
evm.model.chr11.257	AT~TATA-box	TATATA	881	6	+	Arabidopsis thaliana
evm.model.chr11.257	AT~TATA-box	TATATA	883	6	+	Arabidopsis thaliana
evm.model.chr11.257	AT~TATA-box	TATATA	885	6	+	Arabidopsis thaliana
evm.model.chr11.257	AT~TATA-box	TATATA	887	6	+	Arabidopsis thaliana
evm.model.chr11.257	AT~TATA-box	TATATA	889	6	+	Arabidopsis thaliana
evm.model.chr11.257	AT~TATA-box	TATATA	891	6	+	Arabidopsis thaliana
evm.model.chr11.257	AT~TATA-box	TATATA	893	6	+	Arabidopsis thaliana
evm.model.chr11.257	AT~TATA-box	TATATA	895	6	+	Arabidopsis thaliana
evm.model.chr11.257	AT~TATA-box	TATATA	897	6	+	Arabidopsis thaliana
evm.model.chr11.257	AT~TATA-box	TATATA	899	6	+	Arabidopsis thaliana
evm.model.chr11.257	AT~TATA-box	TATATA	901	6	+	Arabidopsis thaliana
evm.model.chr11.257	AT~TATA-box	TATATA	903	6	+	Arabidopsis thaliana
evm.model.chr11.257	AT~TATA-box	TATATA	905	6	+	Arabidopsis thaliana
evm.model.chr11.257	AT~TATA-box	TATATA	1389	6	-	Arabidopsis thaliana
evm.model.chr11.257	AT~TATA-box	TATATA	1391	6	-	Arabidopsis thaliana
evm.model.chr11.257	AE-box	AGAAACTT	241	8	-	Arabidopsis thaliana	part of a module for light response
evm.model.chr11.257	chs-CMA1a	TTACTTAA	923	8	-	Daucus carota	part of a light responsive element
evm.model.chr11.257	Unnamed__1	CGTGG	1484	5	+	Zea mays
evm.model.chr11.257	TATA-box	TATA	48	4	+	Arabidopsis thaliana	core promoter element around -30 of transcription start
evm.model.chr11.257	TATA-box	TATAA	66	5	-	Arabidopsis thaliana	core promoter element around -30 of transcription start
evm.model.chr11.257	TATA-box	TATA	67	4	+	Arabidopsis thaliana	core promoter element around -30 of transcription start
evm.model.chr11.257	TATA-box	ATTATA	126	6	+	Brassica napus	core promoter element around -30 of transcription start
evm.model.chr11.257	TATA-box	TATAA	127	5	-	Arabidopsis thaliana	core promoter element around -30 of transcription start
evm.model.chr11.257	TATA-box	TATA	128	4	+	Arabidopsis thaliana	core promoter element around -30 of transcription start
evm.model.chr11.257	TATA-box	TATA	206	4	+	Arabidopsis thaliana	core promoter element around -30 of transcription start
evm.model.chr11.257	TATA-box	TATA	219	4	+	Arabidopsis thaliana	core promoter element around -30 of transcription start
evm.model.chr11.257	TATA-box	ATATAA	270	6	+	Brassica oleracea	core promoter element around -30 of transcription start
evm.model.chr11.257	TATA-box	TATA	271	4	+	Arabidopsis thaliana	core promoter element around -30 of transcription start
evm.model.chr11.257	TATA-box	TATAA	359	5	-	Arabidopsis thaliana	core promoter element around -30 of transcription start
evm.model.chr11.257	TATA-box	TATA	360	4	+	Arabidopsis thaliana	core promoter element around -30 of transcription start
evm.model.chr11.257	TATA-box	TATA	468	4	+	Arabidopsis thaliana	core promoter element around -30 of transcription start
evm.model.chr11.257	TATA-box	TATAA	569	5	-	Arabidopsis thaliana	core promoter element around -30 of transcription start
evm.model.chr11.257	TATA-box	TATA	570	4	+	Arabidopsis thaliana	core promoter element around -30 of transcription start
evm.model.chr11.257	TATA-box	ATATAT	638	6	+	Brassica napus	core promoter element around -30 of transcription start
evm.model.chr11.257	TATA-box	TATA	639	4	+	Arabidopsis thaliana	core promoter element around -30 of transcription start
evm.model.chr11.257	TATA-box	TATTTAAA	668	8	-	Arabidopsis thaliana	core promoter element around -30 of transcription start
evm.model.chr11.257	TATA-box	TATAAAT	701	7	-	Brassica juncea	core promoter element around -30 of transcription start
evm.model.chr11.257	TATA-box	TATAAA	702	6	-	Helianthus annuus	core promoter element around -30 of transcription start
evm.model.chr11.257	TATA-box	TATAA	703	5	-	Arabidopsis thaliana	core promoter element around -30 of transcription start
evm.model.chr11.257	TATA-box	TATA	704	4	+	Arabidopsis thaliana	core promoter element around -30 of transcription start
evm.model.chr11.257	TATA-box	TATAA	744	5	-	Arabidopsis thaliana	core promoter element around -30 of transcription start
evm.model.chr11.257	TATA-box	TATA	745	4	+	Arabidopsis thaliana	core promoter element around -30 of transcription start
evm.model.chr11.257	TATA-box	TATATTTATATTT	868	12	-	Avena sativa	core promoter element around -30 of transcription start
evm.model.chr11.257	TATA-box	ATATAT	870	6	+	Brassica napus	core promoter element around -30 of transcription start
evm.model.chr11.257	TATA-box	TATATA	871	6	+	Arabidopsis thaliana	core promoter element around -30 of transcription start
evm.model.chr11.257	TATA-box	ATATAT	872	6	+	Brassica napus	core promoter element around -30 of transcription start
evm.model.chr11.257	TATA-box	TATATA	873	6	+	Arabidopsis thaliana	core promoter element around -30 of transcription start
evm.model.chr11.257	TATA-box	ATATAT	874	6	+	Brassica napus	core promoter element around -30 of transcription start
evm.model.chr11.257	TATA-box	TATATA	875	6	+	Arabidopsis thaliana	core promoter element around -30 of transcription start
evm.model.chr11.257	TATA-box	ATATAT	876	6	+	Brassica napus	core promoter element around -30 of transcription start
evm.model.chr11.257	TATA-box	TATATA	877	6	+	Arabidopsis thaliana	core promoter element around -30 of transcription start
evm.model.chr11.257	TATA-box	ATATAT	878	6	+	Brassica napus	core promoter element around -30 of transcription start
evm.model.chr11.257	TATA-box	TATATA	879	6	+	Arabidopsis thaliana	core promoter element around -30 of transcription start
evm.model.chr11.257	TATA-box	ATATAT	880	6	+	Brassica napus	core promoter element around -30 of transcription start
evm.model.chr11.257	TATA-box	TATATA	881	6	+	Arabidopsis thaliana	core promoter element around -30 of transcription start
evm.model.chr11.257	TATA-box	ATATAT	882	6	+	Brassica napus	core promoter element around -30 of transcription start
evm.model.chr11.257	TATA-box	TATATA	883	6	+	Arabidopsis thaliana	core promoter element around -30 of transcription start
evm.model.chr11.257	TATA-box	ATATAT	884	6	+	Brassica napus	core promoter element around -30 of transcription start
evm.model.chr11.257	TATA-box	TATATA	885	6	+	Arabidopsis thaliana	core promoter element around -30 of transcription start
evm.model.chr11.257	TATA-box	ATATAT	886	6	+	Brassica napus	core promoter element around -30 of transcription start
evm.model.chr11.257	TATA-box	TATATA	887	6	+	Arabidopsis thaliana	core promoter element around -30 of transcription start
evm.model.chr11.257	TATA-box	ATATAT	888	6	+	Brassica napus	core promoter element around -30 of transcription start
evm.model.chr11.257	TATA-box	TATATA	889	6	+	Arabidopsis thaliana	core promoter element around -30 of transcription start
evm.model.chr11.257	TATA-box	ATATAT	890	6	+	Brassica napus	core promoter element around -30 of transcription start
evm.model.chr11.257	TATA-box	TATATA	891	6	+	Arabidopsis thaliana	core promoter element around -30 of transcription start
evm.model.chr11.257	TATA-box	ATATAT	892	6	+	Brassica napus	core promoter element around -30 of transcription start
evm.model.chr11.257	TATA-box	TATATA	893	6	+	Arabidopsis thaliana	core promoter element around -30 of transcription start
evm.model.chr11.257	TATA-box	ATATAT	894	6	+	Brassica napus	core promoter element around -30 of transcription start
evm.model.chr11.257	TATA-box	TATATA	895	6	+	Arabidopsis thaliana	core promoter element around -30 of transcription start
evm.model.chr11.257	TATA-box	ATATAT	896	6	+	Brassica napus	core promoter element around -30 of transcription start
evm.model.chr11.257	TATA-box	TATATA	897	6	+	Arabidopsis thaliana	core promoter element around -30 of transcription start
evm.model.chr11.257	TATA-box	ATATAT	898	6	+	Brassica napus	core promoter element around -30 of transcription start
evm.model.chr11.257	TATA-box	TATATA	899	6	+	Arabidopsis thaliana	core promoter element around -30 of transcription start
evm.model.chr11.257	TATA-box	ATATAT	900	6	+	Brassica napus	core promoter element around -30 of transcription start
evm.model.chr11.257	TATA-box	TATATA	901	6	+	Arabidopsis thaliana	core promoter element around -30 of transcription start
evm.model.chr11.257	TATA-box	ATATAT	902	6	+	Brassica napus	core promoter element around -30 of transcription start
evm.model.chr11.257	TATA-box	TATATA	903	6	+	Arabidopsis thaliana	core promoter element around -30 of transcription start
evm.model.chr11.257	TATA-box	ATATAT	904	6	+	Brassica napus	core promoter element around -30 of transcription start
evm.model.chr11.257	TATA-box	TATATA	905	6	+	Arabidopsis thaliana	core promoter element around -30 of transcription start
evm.model.chr11.257	TATA-box	TATA	907	4	+	Arabidopsis thaliana	core promoter element around -30 of transcription start
evm.model.chr11.257	TATA-box	TATAAA	954	6	-	Helianthus annuus	core promoter element around -30 of transcription start
evm.model.chr11.257	TATA-box	TATAA	955	5	-	Arabidopsis thaliana	core promoter element around -30 of transcription start
evm.model.chr11.257	TATA-box	TATA	956	4	+	Arabidopsis thaliana	core promoter element around -30 of transcription start
evm.model.chr11.257	TATA-box	TACAAAA	1237	7	-	Oryza sativa	core promoter element around -30 of transcription start
evm.model.chr11.257	TATA-box	ATATAA	1262	6	+	Brassica oleracea	core promoter element around -30 of transcription start
evm.model.chr11.257	TATA-box	TATA	1263	4	-	Arabidopsis thaliana	core promoter element around -30 of transcription start
evm.model.chr11.257	TATA-box	ATATAT	1388	6	-	Brassica napus	core promoter element around -30 of transcription start
evm.model.chr11.257	TATA-box	TATATA	1389	6	-	Arabidopsis thaliana	core promoter element around -30 of transcription start
evm.model.chr11.257	TATA-box	ATATAT	1390	6	-	Brassica napus	core promoter element around -30 of transcription start
evm.model.chr11.257	TATA-box	TATATA	1391	6	-	Arabidopsis thaliana	core promoter element around -30 of transcription start
evm.model.chr11.257	TATA-box	ATATAT	1392	6	-	Brassica napus	core promoter element around -30 of transcription start
evm.model.chr11.257	TATA-box	TATA	1393	4	-	Arabidopsis thaliana	core promoter element around -30 of transcription start
evm.model.chr11.257	TATA-box	TATA	1610	4	-	Arabidopsis thaliana	core promoter element around -30 of transcription start
evm.model.chr11.257	TATA-box	ATATAA	1652	6	+	Brassica oleracea	core promoter element around -30 of transcription start
evm.model.chr11.257	TATA-box	TATA	1653	4	-	Arabidopsis thaliana	core promoter element around -30 of transcription start
evm.model.chr11.257	TGACG-motif	TGACG	1747	5	+	Hordeum vulgare	cis-acting regulatory element involved in the MeJA-responsiveness
evm.model.chr11.257	CGTCA-motif	CGTCA	1747	5	-	Hordeum vulgare	cis-acting regulatory element involved in the MeJA-responsiveness
evm.model.chr11.257	CCAAT-box	CAACGG	1723	6	-	Hordeum vulgare	MYBHv1 binding site
evm.model.chr11.257	as-1	TGACG	1747	5	+	Arabidopsis thaliana
evm.model.chr11.257	STRE	AGGGG	260	5	-	Arabidopsis thaliana
evm.model.chr11.257	W box	TTGACC	117	6	+	Arabidopsis thaliana
evm.model.chr11.257	CAT-box	GCCACT	791	6	-	Arabidopsis thaliana	cis-acting regulatory element related to meristem expression
evm.model.chr11.521	Box 4	ATTAAT	77	6	+	Petroselinum crispum	part of a conserved DNA module involved in light responsiveness
evm.model.chr11.521	Box 4	ATTAAT	589	6	+	Petroselinum crispum	part of a conserved DNA module involved in light responsiveness
evm.model.chr11.521	Box 4	ATTAAT	1135	6	-	Petroselinum crispum	part of a conserved DNA module involved in light responsiveness
evm.model.chr11.521	Box 4	ATTAAT	1602	6	-	Petroselinum crispum	part of a conserved DNA module involved in light responsiveness
evm.model.chr11.521	GA-motif	ATAGATAA	1290	8	+	Arabidopsis thaliana	part of a light responsive element
evm.model.chr11.521	AT~TATA-box	TATATA	941	6	+	Arabidopsis thaliana
evm.model.chr11.521	AT~TATA-box	TATATA	1331	6	-	Arabidopsis thaliana
evm.model.chr11.521	AT~TATA-box	TATATA	1340	6	-	Arabidopsis thaliana
evm.model.chr11.521	TCA	TCATCTTCAT	270	9	+	Pisum sativum
evm.model.chr11.521	TCA	TCATCTTCAT	1414	9	+	Pisum sativum
evm.model.chr11.521	ARE	AAACCA	483	6	-	Zea mays	cis-acting regulatory element essential for the anaerobic induction
evm.model.chr11.521	ARE	AAACCA	512	6	+	Zea mays	cis-acting regulatory element essential for the anaerobic induction
evm.model.chr11.521	ATCT-motif	AATCTAATCC	1790	9	+	Pisum sativum	part of a conserved DNA module involved in light responsiveness
evm.model.chr11.521	CAAT-box	CAAT	51	4	+	Nicotiana glutinosa
evm.model.chr11.521	CAAT-box	CAAAT	53	5	-	Pisum sativum	common cis-acting element in promoter and enhancer regions
evm.model.chr11.521	CAAT-box	CAAAT	106	5	+	Pisum sativum	common cis-acting element in promoter and enhancer regions
evm.model.chr11.521	CAAT-box	CAAAT	209	5	-	Pisum sativum	common cis-acting element in promoter and enhancer regions
evm.model.chr11.521	CAAT-box	CAAAT	217	5	-	Pisum sativum	common cis-acting element in promoter and enhancer regions
evm.model.chr11.521	CAAT-box	CAAT	244	4	+	Nicotiana glutinosa
evm.model.chr11.521	CAAT-box	CAAT	318	4	+	Nicotiana glutinosa
evm.model.chr11.521	CAAT-box	CAAT	358	4	-	Nicotiana glutinosa
evm.model.chr11.521	CAAT-box	CCAAT	376	5	-	Arabidopsis thaliana	common cis-acting element in promoter and enhancer regions
evm.model.chr11.521	CAAT-box	CAAT	393	4	-	Nicotiana glutinosa
evm.model.chr11.521	CAAT-box	CAAT	607	4	+	Nicotiana glutinosa
evm.model.chr11.521	CAAT-box	CAAT	661	4	+	Nicotiana glutinosa
evm.model.chr11.521	CAAT-box	CAAT	752	4	-	Nicotiana glutinosa
evm.model.chr11.521	CAAT-box	CAAT	766	4	-	Nicotiana glutinosa
evm.model.chr11.521	CAAT-box	CAAAT	808	5	+	Pisum sativum	common cis-acting element in promoter and enhancer regions
evm.model.chr11.521	CAAT-box	CAAT	811	4	-	Nicotiana glutinosa
evm.model.chr11.521	CAAT-box	CAAAT	837	5	+	Pisum sativum	common cis-acting element in promoter and enhancer regions
evm.model.chr11.521	CAAT-box	CAAAT	894	5	-	Pisum sativum	common cis-acting element in promoter and enhancer regions
evm.model.chr11.521	CAAT-box	CCAAT	910	5	-	Arabidopsis thaliana	common cis-acting element in promoter and enhancer regions
evm.model.chr11.521	CAAT-box	CAAT	965	4	-	Nicotiana glutinosa
evm.model.chr11.521	CAAT-box	CAAT	1025	4	+	Nicotiana glutinosa
evm.model.chr11.521	CAAT-box	CAAT	1106	4	+	Nicotiana glutinosa
evm.model.chr11.521	CAAT-box	CAAT	1110	4	+	Nicotiana glutinosa
evm.model.chr11.521	CAAT-box	CAAAT	1139	5	-	Pisum sativum	common cis-acting element in promoter and enhancer regions
evm.model.chr11.521	CAAT-box	CAAT	1228	4	-	Nicotiana glutinosa
evm.model.chr11.521	CAAT-box	CAAT	1367	4	+	Nicotiana glutinosa
evm.model.chr11.521	CAAT-box	CAAT	1485	4	+	Nicotiana glutinosa
evm.model.chr11.521	CAAT-box	CAAT	1573	4	+	Nicotiana glutinosa
evm.model.chr11.521	CAAT-box	CAAT	1575	4	-	Nicotiana glutinosa
evm.model.chr11.521	CAAT-box	CAAAT	1595	5	-	Pisum sativum	common cis-acting element in promoter and enhancer regions
evm.model.chr11.521	CAAT-box	CAAT	1644	4	-	Nicotiana glutinosa
evm.model.chr11.521	CAAT-box	CAAT	1697	4	+	Nicotiana glutinosa
evm.model.chr11.521	CAAT-box	CAAT	1699	4	-	Nicotiana glutinosa
evm.model.chr11.521	CAAT-box	CAAT	1737	4	-	Nicotiana glutinosa
evm.model.chr11.521	CAAT-box	CAAT	1845	4	+	Nicotiana glutinosa
evm.model.chr11.521	CAAT-box	CAAT	1847	4	-	Nicotiana glutinosa
evm.model.chr11.521	CAAT-box	CAAAT	1969	5	+	Pisum sativum	common cis-acting element in promoter and enhancer regions
evm.model.chr11.521	CAAT-box	CAAAT	2007	5	-	Pisum sativum	common cis-acting element in promoter and enhancer regions
evm.model.chr11.521	Unnamed__4	CTCC	178	4	-	Petroselinum hortense
evm.model.chr11.521	Unnamed__4	CTCC	292	4	-	Petroselinum hortense
evm.model.chr11.521	Unnamed__4	CTCC	656	4	+	Petroselinum hortense
evm.model.chr11.521	Unnamed__4	CTCC	789	4	+	Petroselinum hortense
evm.model.chr11.521	Unnamed__4	CTCC	1019	4	-	Petroselinum hortense
evm.model.chr11.521	Unnamed__4	CTCC	1311	4	+	Petroselinum hortense
evm.model.chr11.521	Unnamed__4	CTCC	1635	4	+	Petroselinum hortense
evm.model.chr11.521	Unnamed__4	CTCC	1714	4	+	Petroselinum hortense
evm.model.chr11.521	Unnamed__4	CTCC	1863	4	+	Petroselinum hortense
evm.model.chr11.521	Unnamed__4	CTCC	1868	4	+	Petroselinum hortense
evm.model.chr11.521	Unnamed__4	CTCC	2014	4	+	Petroselinum hortense
evm.model.chr11.521	Myb	TAACTG	232	6	-	Arabidopsis thaliana
evm.model.chr11.521	Myb	CAACTG	1441	6	+	Arabidopsis thaliana
evm.model.chr11.521	Myb	TAACTG	1611	6	-	Arabidopsis thaliana
evm.model.chr11.521	Myb	TAACTG	1996	6	-	Arabidopsis thaliana
evm.model.chr11.521	Unnamed__2	AACCTAACCT	629	9	-	Petroselinum hortense
evm.model.chr11.521	GT1-motif	GGTTAAT	60	7	+	Avena sativa	light responsive element
evm.model.chr11.521	GT1-motif	GGTTAA	235	6	-	Arabidopsis thaliana	light responsive element
evm.model.chr11.521	GT1-motif	GGTTAA	630	6	+	Arabidopsis thaliana	light responsive element
evm.model.chr11.521	MYB-like sequence	TAACCA	59	6	-	Arabidopsis thaliana
evm.model.chr11.521	MYB-like sequence	TAACCA	945	6	+	Arabidopsis thaliana
evm.model.chr11.521	MYB	TAACCA	59	6	-	Arabidopsis thaliana
evm.model.chr11.521	MYB	TAACCA	945	6	+	Arabidopsis thaliana
evm.model.chr11.521	MYB	CAACCA	1052	6	+	Arabidopsis thaliana
evm.model.chr11.521	MYC	CATGTG	88	6	-	Arabidopsis thaliana
evm.model.chr11.521	MYC	CATGTG	140	6	+	Arabidopsis thaliana
evm.model.chr11.521	MYC	CATTTG	216	6	+	Arabidopsis thaliana
evm.model.chr11.521	MYC	CATTTG	893	6	+	Arabidopsis thaliana
evm.model.chr11.521	MYC	CATGTG	927	6	+	Arabidopsis thaliana
evm.model.chr11.521	MYC	CATGTG	997	6	+	Arabidopsis thaliana
evm.model.chr11.521	MYC	CATGTG	1179	6	+	Arabidopsis thaliana
evm.model.chr11.521	MYC	CAATTG	1573	6	-	Arabidopsis thaliana
evm.model.chr11.521	MYC	CAATTG	1697	6	-	Arabidopsis thaliana
evm.model.chr11.521	MYC	CAATTG	1845	6	-	Arabidopsis thaliana
evm.model.chr11.521	ERE	ATTTTAAA	545	8	+	Nicotiana glutinos
evm.model.chr11.521	ERE	ATTTTAAA	675	8	-	Nicotiana glutinos
evm.model.chr11.521	as-1	TGACG	500	5	+	Arabidopsis thaliana
evm.model.chr11.521	as-1	TGACG	1445	5	+	Arabidopsis thaliana
evm.model.chr11.521	as-1	TGACG	1541	5	-	Arabidopsis thaliana
evm.model.chr11.521	as-1	TGACG	1993	5	-	Arabidopsis thaliana
evm.model.chr11.521	TCT-motif	TCTTAC	197	6	+	Arabidopsis thaliana	part of a light responsive element
evm.model.chr11.521	CAT-box	GCCACT	1267	6	+	Arabidopsis thaliana	cis-acting regulatory element related to meristem expression
evm.model.chr11.521	W box	TTGACC	172	6	-	Arabidopsis thaliana
evm.model.chr11.521	W box	TTGACC	315	6	-	Arabidopsis thaliana
evm.model.chr11.521	W box	TTGACC	1559	6	+	Arabidopsis thaliana
evm.model.chr11.521	STRE	AGGGG	1851	5	-	Arabidopsis thaliana
evm.model.chr11.521	TGACG-motif	TGACG	500	5	+	Hordeum vulgare	cis-acting regulatory element involved in the MeJA-responsiveness
evm.model.chr11.521	TGACG-motif	TGACG	1445	5	+	Hordeum vulgare	cis-acting regulatory element involved in the MeJA-responsiveness
evm.model.chr11.521	TGACG-motif	TGACG	1541	5	-	Hordeum vulgare	cis-acting regulatory element involved in the MeJA-responsiveness
evm.model.chr11.521	TGACG-motif	TGACG	1993	5	-	Hordeum vulgare	cis-acting regulatory element involved in the MeJA-responsiveness
evm.model.chr11.521	TATA-box	TATA	333	4	+	Arabidopsis thaliana	core promoter element around -30 of transcription start
evm.model.chr11.521	TATA-box	TATA	373	4	+	Arabidopsis thaliana	core promoter element around -30 of transcription start
evm.model.chr11.521	TATA-box	TACAAAA	438	7	-	Oryza sativa	core promoter element around -30 of transcription start
evm.model.chr11.521	TATA-box	ATATAA	523	6	+	Brassica oleracea	core promoter element around -30 of transcription start
evm.model.chr11.521	TATA-box	TATA	524	4	+	Arabidopsis thaliana	core promoter element around -30 of transcription start
evm.model.chr11.521	TATA-box	TATAAA	584	6	-	Helianthus annuus	core promoter element around -30 of transcription start
evm.model.chr11.521	TATA-box	TATAA	585	5	-	Arabidopsis thaliana	core promoter element around -30 of transcription start
evm.model.chr11.521	TATA-box	TATA	586	4	+	Arabidopsis thaliana	core promoter element around -30 of transcription start
evm.model.chr11.521	TATA-box	TATAAAA	637	7	-	Pisum sativum	core promoter element around -30 of transcription start
evm.model.chr11.521	TATA-box	TATAAA	638	6	-	Helianthus annuus	core promoter element around -30 of transcription start
evm.model.chr11.521	TATA-box	TATAA	639	5	-	Arabidopsis thaliana	core promoter element around -30 of transcription start
evm.model.chr11.521	TATA-box	TATA	640	4	+	Arabidopsis thaliana	core promoter element around -30 of transcription start
evm.model.chr11.521	TATA-box	TATAAAT	688	7	-	Brassica juncea	core promoter element around -30 of transcription start
evm.model.chr11.521	TATA-box	TATAAA	689	6	-	Helianthus annuus	core promoter element around -30 of transcription start
evm.model.chr11.521	TATA-box	TATAA	690	5	-	Arabidopsis thaliana	core promoter element around -30 of transcription start
evm.model.chr11.521	TATA-box	TATA	691	4	+	Arabidopsis thaliana	core promoter element around -30 of transcription start
evm.model.chr11.521	TATA-box	TATATA	941	6	+	Arabidopsis thaliana	core promoter element around -30 of transcription start
evm.model.chr11.521	TATA-box	ATATAA	942	6	+	Brassica oleracea	core promoter element around -30 of transcription start
evm.model.chr11.521	TATA-box	TATA	943	4	+	Arabidopsis thaliana	core promoter element around -30 of transcription start
evm.model.chr11.521	TATA-box	TATA	1006	4	+	Arabidopsis thaliana	core promoter element around -30 of transcription start
evm.model.chr11.521	TATA-box	TACAAAA	1116	7	-	Oryza sativa	core promoter element around -30 of transcription start
evm.model.chr11.521	TATA-box	ATATAA	1167	6	+	Brassica oleracea	core promoter element around -30 of transcription start
evm.model.chr11.521	TATA-box	TATA	1168	4	-	Arabidopsis thaliana	core promoter element around -30 of transcription start
evm.model.chr11.521	TATA-box	taTATAAAtc	1291	9	+	Arabidopsis thaliana	core promoter element around -30 of transcription start
evm.model.chr11.521	TATA-box	ATTATA	1329	6	+	Brassica napus	core promoter element around -30 of transcription start
evm.model.chr11.521	TATA-box	TATATAA	1330	7	-	Arabidopsis thaliana	core promoter element around -30 of transcription start
evm.model.chr11.521	TATA-box	TATATA	1331	6	-	Arabidopsis thaliana	core promoter element around -30 of transcription start
evm.model.chr11.521	TATA-box	ATATAA	1332	6	+	Brassica oleracea	core promoter element around -30 of transcription start
evm.model.chr11.521	TATA-box	TATA	1333	4	-	Arabidopsis thaliana	core promoter element around -30 of transcription start
evm.model.chr11.521	TATA-box	ATTATA	1338	6	+	Brassica napus	core promoter element around -30 of transcription start
evm.model.chr11.521	TATA-box	TATATAA	1339	7	-	Arabidopsis thaliana	core promoter element around -30 of transcription start
evm.model.chr11.521	TATA-box	TATATA	1340	6	-	Arabidopsis thaliana	core promoter element around -30 of transcription start
evm.model.chr11.521	TATA-box	TATA	1342	4	-	Arabidopsis thaliana	core promoter element around -30 of transcription start
evm.model.chr11.521	TATA-box	TATA	1389	4	-	Arabidopsis thaliana	core promoter element around -30 of transcription start
evm.model.chr11.521	TATA-box	ATATAT	1550	6	-	Brassica napus	core promoter element around -30 of transcription start
evm.model.chr11.521	TATA-box	TATA	1551	4	-	Arabidopsis thaliana	core promoter element around -30 of transcription start
evm.model.chr11.521	WUN-motif	AAATTTCCT	107	9	+	Brassica oleracea	wound-responsive element
evm.model.chr11.521	WUN-motif	AAATTTCCT	794	9	-	Brassica oleracea	wound-responsive element
evm.model.chr11.521	MBS	CAACTG	1441	6	+	Arabidopsis thaliana	MYB binding site involved in drought-inducibility
evm.model.chr11.521	CGTCA-motif	CGTCA	500	5	-	Hordeum vulgare	cis-acting regulatory element involved in the MeJA-responsiveness
evm.model.chr11.521	CGTCA-motif	CGTCA	1445	5	-	Hordeum vulgare	cis-acting regulatory element involved in the MeJA-responsiveness
evm.model.chr11.521	CGTCA-motif	CGTCA	1541	5	+	Hordeum vulgare	cis-acting regulatory element involved in the MeJA-responsiveness
evm.model.chr11.521	CGTCA-motif	CGTCA	1993	5	+	Hordeum vulgare	cis-acting regulatory element involved in the MeJA-responsiveness
evm.model.chr11.521	3-AF1 binding site	TAAGAGAGGAA	1197	10	-	Solanum tuberosum	light responsive element
evm.model.chr11.521	Sp1	GGGCGG	1393	6	+	Oryza sativa	light responsive element
evm.model.chr11.521	ABRE	GCCGCGTGGC	1943	9	+	Oryza sativa	cis-acting element involved in the abscisic acid responsiveness
evm.model.chr11.521	GATA-motif	AAGATAAGATT	25	10	-	Arabidopsis thaliana	part of a light responsive element
evm.model.chr11.521	GATA-motif	GATAGGA	112	7	-	Arabidopsis thaliana	part of a light responsive element
evm.model.chr11.521	GATA-motif	AAGGATAAGG	1649	9	-	Solanum tuberosum	part of a light responsive element
evm.model.chr11.521	DRE1	ACCGAGA	1399	7	+	Zea mays
evm.model.chr11.521	Unnamed__1	CGTGG	1947	5	+	Zea mays
evm.model.chr11.521	H-box	CCTACCNNNNNNNCTNNNNA	713	9	+	Phaseolus vulgaris
evm.model.chr12.975	CAAT-box	CAAT	192	4	-	Nicotiana glutinosa
evm.model.chr12.975	CAAT-box	CAAT	204	4	+	Nicotiana glutinosa
evm.model.chr12.975	CAAT-box	CAAT	209	4	+	Nicotiana glutinosa
evm.model.chr12.975	CAAT-box	CAAT	213	4	-	Nicotiana glutinosa
evm.model.chr12.975	CAAT-box	CAAT	243	4	+	Nicotiana glutinosa
evm.model.chr12.975	CAAT-box	CAAT	275	4	-	Nicotiana glutinosa
evm.model.chr12.975	CAAT-box	CAAT	296	4	-	Nicotiana glutinosa
evm.model.chr12.975	CAAT-box	CAAT	389	4	+	Nicotiana glutinosa
evm.model.chr12.975	CAAT-box	CCAAT	541	5	+	Arabidopsis thaliana	common cis-acting element in promoter and enhancer regions
evm.model.chr12.975	CAAT-box	CAAT	542	4	+	Nicotiana glutinosa
evm.model.chr12.975	CAAT-box	CAAT	547	4	-	Nicotiana glutinosa
evm.model.chr12.975	CAAT-box	CAAT	562	4	-	Nicotiana glutinosa
evm.model.chr12.975	CAAT-box	CAAAT	567	5	-	Pisum sativum	common cis-acting element in promoter and enhancer regions
evm.model.chr12.975	CAAT-box	CAAAT	619	5	-	Pisum sativum	common cis-acting element in promoter and enhancer regions
evm.model.chr12.975	CAAT-box	CAAT	685	4	-	Nicotiana glutinosa
evm.model.chr12.975	CAAT-box	CAAT	695	4	+	Nicotiana glutinosa
evm.model.chr12.975	CAAT-box	CAAT	777	4	+	Nicotiana glutinosa
evm.model.chr12.975	CAAT-box	CAAT	860	4	-	Nicotiana glutinosa
evm.model.chr12.975	CAAT-box	CAAT	1052	4	-	Nicotiana glutinosa
evm.model.chr12.975	CAAT-box	CCAAT	1056	5	+	Arabidopsis thaliana	common cis-acting element in promoter and enhancer regions
evm.model.chr12.975	CAAT-box	CAAT	1057	4	+	Nicotiana glutinosa
evm.model.chr12.975	CAAT-box	CAAT	1140	4	+	Nicotiana glutinosa
evm.model.chr12.975	CAAT-box	CAAAT	1145	5	-	Pisum sativum	common cis-acting element in promoter and enhancer regions
evm.model.chr12.975	CAAT-box	CCAAT	1183	5	-	Arabidopsis thaliana	common cis-acting element in promoter and enhancer regions
evm.model.chr12.975	CAAT-box	CAAT	1212	4	-	Nicotiana glutinosa
evm.model.chr12.975	CAAT-box	CAAT	1251	4	-	Nicotiana glutinosa
evm.model.chr12.975	CAAT-box	CAAT	1329	4	-	Nicotiana glutinosa
evm.model.chr12.975	CAAT-box	CAAAT	1339	5	-	Pisum sativum	common cis-acting element in promoter and enhancer regions
evm.model.chr12.975	CAAT-box	CAAT	1476	4	+	Nicotiana glutinosa
evm.model.chr12.975	CAAT-box	CAAT	1492	4	+	Nicotiana glutinosa
evm.model.chr12.975	CAAT-box	CAAAT	1828	5	-	Pisum sativum	common cis-acting element in promoter and enhancer regions
evm.model.chr12.975	CAAT-box	CAAT	1946	4	-	Nicotiana glutinosa
evm.model.chr12.975	CAAT-box	CAAAT	1974	5	+	Pisum sativum	common cis-acting element in promoter and enhancer regions
evm.model.chr12.975	CAAT-box	CAAT	1990	4	-	Nicotiana glutinosa
evm.model.chr12.975	CAAT-box	CAAT	1997	4	+	Nicotiana glutinosa
evm.model.chr12.975	CAAT-box	CAAT	2013	4	+	Nicotiana glutinosa
evm.model.chr12.975	DRE core	GCCGAC	1410	6	-	Arabidopsis thaliana
evm.model.chr12.975	WRE3	CCACCT	1894	6	-	Pisum sativum
evm.model.chr12.975	ARE	AAACCA	313	6	-	Zea mays	cis-acting regulatory element essential for the anaerobic induction
evm.model.chr12.975	ARE	AAACCA	538	6	+	Zea mays	cis-acting regulatory element essential for the anaerobic induction
evm.model.chr12.975	P-box	CCTTTTG	1890	7	-	Oryza sativa	gibberellin-responsive element
evm.model.chr12.975	AT~TATA-box	TATATA	103	6	+	Arabidopsis thaliana
evm.model.chr12.975	AT~TATA-box	TATATA	105	6	+	Arabidopsis thaliana
evm.model.chr12.975	AT~TATA-box	TATATA	107	6	+	Arabidopsis thaliana
evm.model.chr12.975	AT~TATA-box	TATATA	260	6	+	Arabidopsis thaliana
evm.model.chr12.975	AT~TATA-box	TATATA	406	6	+	Arabidopsis thaliana
evm.model.chr12.975	AT~TATA-box	TATATA	831	6	+	Arabidopsis thaliana
evm.model.chr12.975	AT~TATA-box	TATATA	833	6	+	Arabidopsis thaliana
evm.model.chr12.975	AT~TATA-box	TATATA	900	6	+	Arabidopsis thaliana
evm.model.chr12.975	AT~TATA-box	TATATA	1168	6	-	Arabidopsis thaliana
evm.model.chr12.975	AT~TATA-box	TATATA	1449	6	-	Arabidopsis thaliana
evm.model.chr12.975	I-box	atGATAAGGTC	436	11	+	Helianthus annuus	part of a light responsive element
evm.model.chr12.975	LAMP-element	CTTTATCA	74	8	-	Pisum sativum	part of a light responsive element
evm.model.chr12.975	Box 4	ATTAAT	398	6	+	Petroselinum crispum	part of a conserved DNA module involved in light responsiveness
evm.model.chr12.975	Box 4	ATTAAT	423	6	+	Petroselinum crispum	part of a conserved DNA module involved in light responsiveness
evm.model.chr12.975	MRE	AACCTAA	115	7	+	Petroselinum crispum	MYB binding site involved in light responsiveness
evm.model.chr12.975	MYB	CAACAG	82	6	+	Arabidopsis thaliana
evm.model.chr12.975	MYC	CATGTG	163	6	+	Arabidopsis thaliana
evm.model.chr12.975	MYC	CATGTG	745	6	+	Arabidopsis thaliana
evm.model.chr12.975	MYC	CATTTG	1827	6	+	Arabidopsis thaliana
evm.model.chr12.975	MYC	CATGTG	1908	6	-	Arabidopsis thaliana
evm.model.chr12.975	ERE	ATTTTAAA	354	8	+	Nicotiana glutinos
evm.model.chr12.975	ERE	ATTTTAAA	1261	8	+	Nicotiana glutinos
evm.model.chr12.975	ERE	ATTTCATA	1498	8	+	Nicotiana glutinos
evm.model.chr12.975	GT1-motif	GTGTGTGAA	947	9	+	Solanum tuberosum	light responsive element
evm.model.chr12.975	TC-rich repeats	ATTCTCTAAC	470	9	-	Nicotiana tabacum	cis-acting element involved in defense and stress responsiveness
evm.model.chr12.975	Myb	TAACTG	1693	6	-	Arabidopsis thaliana
evm.model.chr12.975	AAGAA-motif	GAAAGAA	1033	7	+	Avena sativa
evm.model.chr12.975	AAGAA-motif	GAAAGAA	1486	7	-	Avena sativa
evm.model.chr12.975	Unnamed__4	CTCC	575	4	-	Petroselinum hortense
evm.model.chr12.975	Unnamed__4	CTCC	794	4	+	Petroselinum hortense
evm.model.chr12.975	Unnamed__4	CTCC	987	4	-	Petroselinum hortense
evm.model.chr12.975	Unnamed__4	CTCC	1796	4	-	Petroselinum hortense
evm.model.chr12.975	WUN-motif	AAATTTCTT	359	9	+	Nicotiana glutinosa
evm.model.chr12.975	WUN-motif	CAATTACAT	695	9	+	Nicotiana glutinosa
evm.model.chr12.975	WUN-motif	TTATTACAT	1115	9	-	Nicotiana glutinosa
evm.model.chr12.975	CGTCA-motif	CGTCA	1752	5	-	Hordeum vulgare	cis-acting regulatory element involved in the MeJA-responsiveness
evm.model.chr12.975	TGACG-motif	TGACG	1752	5	+	Hordeum vulgare	cis-acting regulatory element involved in the MeJA-responsiveness
evm.model.chr12.975	O2-site	GATGACATGG	1562	9	-	Zea mays	cis-acting regulatory element involved in zein metabolism regulation
evm.model.chr12.975	TATA-box	TATATTTATATTT	37	12	-	Avena sativa	core promoter element around -30 of transcription start
evm.model.chr12.975	TATA-box	ATATAA	39	6	+	Brassica oleracea	core promoter element around -30 of transcription start
evm.model.chr12.975	TATA-box	TATA	40	4	+	Arabidopsis thaliana	core promoter element around -30 of transcription start
evm.model.chr12.975	TATA-box	TATACA	101	6	-	Helianthus annuus	core promoter element around -30 of transcription start
evm.model.chr12.975	TATA-box	TATATA	103	6	+	Arabidopsis thaliana	core promoter element around -30 of transcription start
evm.model.chr12.975	TATA-box	ATATAT	104	6	+	Brassica napus	core promoter element around -30 of transcription start
evm.model.chr12.975	TATA-box	TATATA	105	6	+	Arabidopsis thaliana	core promoter element around -30 of transcription start
evm.model.chr12.975	TATA-box	ATATAT	106	6	+	Brassica napus	core promoter element around -30 of transcription start
evm.model.chr12.975	TATA-box	TATATA	107	6	+	Arabidopsis thaliana	core promoter element around -30 of transcription start
evm.model.chr12.975	TATA-box	TATA	109	4	+	Arabidopsis thaliana	core promoter element around -30 of transcription start
evm.model.chr12.975	TATA-box	TATACA	122	6	-	Helianthus annuus	core promoter element around -30 of transcription start
evm.model.chr12.975	TATA-box	TATA	124	4	+	Arabidopsis thaliana	core promoter element around -30 of transcription start
evm.model.chr12.975	TATA-box	TATAAA	226	6	-	Helianthus annuus	core promoter element around -30 of transcription start
evm.model.chr12.975	TATA-box	TATAA	227	5	-	Arabidopsis thaliana	core promoter element around -30 of transcription start
evm.model.chr12.975	TATA-box	TATA	228	4	+	Arabidopsis thaliana	core promoter element around -30 of transcription start
evm.model.chr12.975	TATA-box	ATTATA	258	6	+	Brassica napus	core promoter element around -30 of transcription start
evm.model.chr12.975	TATA-box	TATATAA	259	7	-	Arabidopsis thaliana	core promoter element around -30 of transcription start
evm.model.chr12.975	TATA-box	TATATA	260	6	+	Arabidopsis thaliana	core promoter element around -30 of transcription start
evm.model.chr12.975	TATA-box	TATA	262	4	+	Arabidopsis thaliana	core promoter element around -30 of transcription start
evm.model.chr12.975	TATA-box	TATAAA	316	6	-	Helianthus annuus	core promoter element around -30 of transcription start
evm.model.chr12.975	TATA-box	TATAA	317	5	-	Arabidopsis thaliana	core promoter element around -30 of transcription start
evm.model.chr12.975	TATA-box	TATA	318	4	+	Arabidopsis thaliana	core promoter element around -30 of transcription start
evm.model.chr12.975	TATA-box	TATAAGAA	325	8	-	Zea mays	core promoter element around -30 of transcription start
evm.model.chr12.975	TATA-box	TATAA	328	5	-	Arabidopsis thaliana	core promoter element around -30 of transcription start
evm.model.chr12.975	TATA-box	TATA	329	4	+	Arabidopsis thaliana	core promoter element around -30 of transcription start
evm.model.chr12.975	TATA-box	ATATAT	405	6	+	Brassica napus	core promoter element around -30 of transcription start
evm.model.chr12.975	TATA-box	TATATA	406	6	+	Arabidopsis thaliana	core promoter element around -30 of transcription start
evm.model.chr12.975	TATA-box	TATA	408	4	+	Arabidopsis thaliana	core promoter element around -30 of transcription start
evm.model.chr12.975	TATA-box	TATA	453	4	+	Arabidopsis thaliana	core promoter element around -30 of transcription start
evm.model.chr12.975	TATA-box	TATACA	753	6	-	Helianthus annuus	core promoter element around -30 of transcription start
evm.model.chr12.975	TATA-box	TATA	755	4	+	Arabidopsis thaliana	core promoter element around -30 of transcription start
evm.model.chr12.975	TATA-box	ATTATA	779	6	+	Brassica napus	core promoter element around -30 of transcription start
evm.model.chr12.975	TATA-box	TATAA	780	5	-	Arabidopsis thaliana	core promoter element around -30 of transcription start
evm.model.chr12.975	TATA-box	TATA	781	4	+	Arabidopsis thaliana	core promoter element around -30 of transcription start
evm.model.chr12.975	TATA-box	TATAAATA	813	8	-	Daucus carota	core promoter element around -30 of transcription start
evm.model.chr12.975	TATA-box	TATAAAT	814	7	-	Brassica juncea	core promoter element around -30 of transcription start
evm.model.chr12.975	TATA-box	TATAAA	815	6	-	Helianthus annuus	core promoter element around -30 of transcription start
evm.model.chr12.975	TATA-box	TATAA	816	5	-	Arabidopsis thaliana	core promoter element around -30 of transcription start
evm.model.chr12.975	TATA-box	TATA	817	4	+	Arabidopsis thaliana	core promoter element around -30 of transcription start
evm.model.chr12.975	TATA-box	taTATAAAtc	829	9	-	Arabidopsis thaliana	core promoter element around -30 of transcription start
evm.model.chr12.975	TATA-box	ATATAT	830	6	+	Brassica napus	core promoter element around -30 of transcription start
evm.model.chr12.975	TATA-box	TATATA	831	6	+	Arabidopsis thaliana	core promoter element around -30 of transcription start
evm.model.chr12.975	TATA-box	ATATAT	832	6	+	Brassica napus	core promoter element around -30 of transcription start
evm.model.chr12.975	TATA-box	TATATA	833	6	+	Arabidopsis thaliana	core promoter element around -30 of transcription start
evm.model.chr12.975	TATA-box	ATATAA	834	6	+	Brassica oleracea	core promoter element around -30 of transcription start
evm.model.chr12.975	TATA-box	TATA	835	4	+	Arabidopsis thaliana	core promoter element around -30 of transcription start
evm.model.chr12.975	TATA-box	ATATAA	846	6	+	Brassica oleracea	core promoter element around -30 of transcription start
evm.model.chr12.975	TATA-box	TATA	847	4	+	Arabidopsis thaliana	core promoter element around -30 of transcription start
evm.model.chr12.975	TATA-box	TATAAAT	874	7	-	Brassica juncea	core promoter element around -30 of transcription start
evm.model.chr12.975	TATA-box	TATAAA	875	6	-	Helianthus annuus	core promoter element around -30 of transcription start
evm.model.chr12.975	TATA-box	TATAA	876	5	-	Arabidopsis thaliana	core promoter element around -30 of transcription start
evm.model.chr12.975	TATA-box	TATA	877	4	+	Arabidopsis thaliana	core promoter element around -30 of transcription start
evm.model.chr12.975	TATA-box	TATATA	900	6	+	Arabidopsis thaliana	core promoter element around -30 of transcription start
evm.model.chr12.975	TATA-box	ATATAA	901	6	+	Brassica oleracea	core promoter element around -30 of transcription start
evm.model.chr12.975	TATA-box	TATA	902	4	+	Arabidopsis thaliana	core promoter element around -30 of transcription start
evm.model.chr12.975	TATA-box	TACATAAA	1040	8	+	Oryza sativa	core promoter element around -30 of transcription start
evm.model.chr12.975	TATA-box	ATTATA	1059	6	+	Brassica napus	core promoter element around -30 of transcription start
evm.model.chr12.975	TATA-box	TATAA	1060	5	-	Arabidopsis thaliana	core promoter element around -30 of transcription start
evm.model.chr12.975	TATA-box	TATA	1061	4	-	Arabidopsis thaliana	core promoter element around -30 of transcription start
evm.model.chr12.975	TATA-box	TATAA	1071	5	-	Arabidopsis thaliana	core promoter element around -30 of transcription start
evm.model.chr12.975	TATA-box	TATA	1072	4	-	Arabidopsis thaliana	core promoter element around -30 of transcription start
evm.model.chr12.975	TATA-box	TATATAA	1167	7	-	Arabidopsis thaliana	core promoter element around -30 of transcription start
evm.model.chr12.975	TATA-box	TATATA	1168	6	-	Arabidopsis thaliana	core promoter element around -30 of transcription start
evm.model.chr12.975	TATA-box	ATATAT	1169	6	-	Brassica napus	core promoter element around -30 of transcription start
evm.model.chr12.975	TATA-box	TATA	1170	4	-	Arabidopsis thaliana	core promoter element around -30 of transcription start
evm.model.chr12.975	TATA-box	ATTATA	1207	6	+	Brassica napus	core promoter element around -30 of transcription start
evm.model.chr12.975	TATA-box	TATAA	1208	5	-	Arabidopsis thaliana	core promoter element around -30 of transcription start
evm.model.chr12.975	TATA-box	TATA	1209	4	-	Arabidopsis thaliana	core promoter element around -30 of transcription start
evm.model.chr12.975	TATA-box	TATA	1235	4	-	Arabidopsis thaliana	core promoter element around -30 of transcription start
evm.model.chr12.975	TATA-box	ATTATA	1350	6	+	Brassica napus	core promoter element around -30 of transcription start
evm.model.chr12.975	TATA-box	TATAA	1351	5	-	Arabidopsis thaliana	core promoter element around -30 of transcription start
evm.model.chr12.975	TATA-box	TATA	1352	4	-	Arabidopsis thaliana	core promoter element around -30 of transcription start
evm.model.chr12.975	TATA-box	ATTATA	1447	6	+	Brassica napus	core promoter element around -30 of transcription start
evm.model.chr12.975	TATA-box	TATATAA	1448	7	-	Arabidopsis thaliana	core promoter element around -30 of transcription start
evm.model.chr12.975	TATA-box	TATATA	1449	6	-	Arabidopsis thaliana	core promoter element around -30 of transcription start
evm.model.chr12.975	TATA-box	ATATAA	1450	6	+	Brassica oleracea	core promoter element around -30 of transcription start
evm.model.chr12.975	TATA-box	TATA	1451	4	-	Arabidopsis thaliana	core promoter element around -30 of transcription start
evm.model.chr12.975	TATA-box	TATA	1588	4	-	Arabidopsis thaliana	core promoter element around -30 of transcription start
evm.model.chr12.975	TATA-box	ATATAT	1594	6	-	Brassica napus	core promoter element around -30 of transcription start
evm.model.chr12.975	TATA-box	TATA	1595	4	-	Arabidopsis thaliana	core promoter element around -30 of transcription start
evm.model.chr12.975	TATA-box	ATTATA	1672	6	+	Brassica napus	core promoter element around -30 of transcription start
evm.model.chr12.975	TATA-box	TATAA	1673	5	-	Arabidopsis thaliana	core promoter element around -30 of transcription start
evm.model.chr12.975	TATA-box	TATA	1674	4	-	Arabidopsis thaliana	core promoter element around -30 of transcription start
evm.model.chr12.975	TATA-box	TATAA	1696	5	-	Arabidopsis thaliana	core promoter element around -30 of transcription start
evm.model.chr12.975	TATA-box	TATA	1697	4	-	Arabidopsis thaliana	core promoter element around -30 of transcription start
evm.model.chr12.975	TATA-box	ATATAT	1928	6	-	Brassica napus	core promoter element around -30 of transcription start
evm.model.chr12.975	TATA-box	TATA	1929	4	-	Arabidopsis thaliana	core promoter element around -30 of transcription start
evm.model.chr12.975	TATA-box	tcTATAAATAgg	1970	11	+	Nicotiana tabacum	core promoter element around -30 of transcription start
evm.model.chr12.975	CAT-box	GCCACT	221	6	+	Arabidopsis thaliana	cis-acting regulatory element related to meristem expression
evm.model.chr12.975	Myb-binding site	CAACAG	82	6	+	Nicotiana tabacum
evm.model.chr12.975	HD-Zip 1	CAAT(A/T)ATTG	542	8.5	+	Arabidopsis thaliana	element involved in differentiation of the palisade mesophyll cells
evm.model.chr12.975	W box	TTGACC	443	6	-	Arabidopsis thaliana
evm.model.chr12.975	as-1	TGACG	1752	5	+	Arabidopsis thaliana
evm.model.chr12.975	TCT-motif	TCTTAC	959	6	+	Arabidopsis thaliana	part of a light responsive element
evm.model.chr12.975	TCT-motif	TCTTAC	1395	6	+	Arabidopsis thaliana	part of a light responsive element
evm.model.chr12.975	Unnamed__1	CGTGG	1135	5	+	Zea mays
evm.model.chr12.975	Unnamed__1	CGTGG	1150	5	-	Zea mays
evm.model.chr12.975	H-box	CCTACCNNNNNNNCTNNNNA	1572	9	+	Phaseolus vulgaris
evm.model.chr12.975	ABRE	GCAACGTGTC	1899	9	-	Hordeum vulgare	cis-acting element involved in the abscisic acid responsiveness
evm.model.chr12.975	TGA-element	AACGAC	1602	6	-	Brassica oleracea	auxin-responsive element
evm.model.chr2.1401	Unnamed__4	CTCC	105	4	+	Petroselinum hortense
evm.model.chr2.1401	Unnamed__4	CTCC	118	4	-	Petroselinum hortense
evm.model.chr2.1401	Unnamed__4	CTCC	763	4	-	Petroselinum hortense
evm.model.chr2.1401	Unnamed__4	CTCC	931	4	+	Petroselinum hortense
evm.model.chr2.1401	Unnamed__4	CTCC	1414	4	+	Petroselinum hortense
evm.model.chr2.1401	Unnamed__4	CTCC	1597	4	+	Petroselinum hortense
evm.model.chr2.1401	Unnamed__4	CTCC	1640	4	-	Petroselinum hortense
evm.model.chr2.1401	Unnamed__4	CTCC	1849	4	-	Petroselinum hortense
evm.model.chr2.1401	Unnamed__4	CTCC	1912	4	+	Petroselinum hortense
evm.model.chr2.1401	Unnamed__4	CTCC	1977	4	+	Petroselinum hortense
evm.model.chr2.1401	Myb	TAACTG	28	6	+	Arabidopsis thaliana
evm.model.chr2.1401	Myb	CAACTG	525	6	-	Arabidopsis thaliana
evm.model.chr2.1401	MBSI	aaaAaaC(G/C)GTTA	1185	10.5	+	Petunia hybrida	MYB binding site involved in flavonoid biosynthetic genes regulation
evm.model.chr2.1401	GT1-motif	GGTTAA	1009	6	+	Arabidopsis thaliana	light responsive element
evm.model.chr2.1401	MYB	CAACCA	319	6	-	Arabidopsis thaliana
evm.model.chr2.1401	MYB	TAACCA	497	6	-	Arabidopsis thaliana
evm.model.chr2.1401	MYB	CAACCA	675	6	-	Arabidopsis thaliana
evm.model.chr2.1401	MYB	TAACCA	754	6	-	Arabidopsis thaliana
evm.model.chr2.1401	MYB	TAACCA	1008	6	-	Arabidopsis thaliana
evm.model.chr2.1401	MYB	CAACAG	1600	6	-	Arabidopsis thaliana
evm.model.chr2.1401	MYB	CAACAG	1627	6	-	Arabidopsis thaliana
evm.model.chr2.1401	MYB-like sequence	TAACCA	497	6	-	Arabidopsis thaliana
evm.model.chr2.1401	MYB-like sequence	TAACCA	754	6	-	Arabidopsis thaliana
evm.model.chr2.1401	MYB-like sequence	TAACCA	1008	6	-	Arabidopsis thaliana
evm.model.chr2.1401	ERE	ATTTCATA	1886	8	+	Nicotiana glutinos
evm.model.chr2.1401	MYC	CATTTG	269	6	+	Arabidopsis thaliana
evm.model.chr2.1401	MYC	CAATTG	277	6	+	Arabidopsis thaliana
evm.model.chr2.1401	MYC	CATGTG	307	6	-	Arabidopsis thaliana
evm.model.chr2.1401	MYC	CATTTG	447	6	+	Arabidopsis thaliana
evm.model.chr2.1401	MYC	CAATTG	455	6	+	Arabidopsis thaliana
evm.model.chr2.1401	MYC	CATTTG	625	6	+	Arabidopsis thaliana
evm.model.chr2.1401	MYC	CAATTG	633	6	+	Arabidopsis thaliana
evm.model.chr2.1401	MYC	CAATTG	1145	6	-	Arabidopsis thaliana
evm.model.chr2.1401	MYC	CATTTG	1331	6	+	Arabidopsis thaliana
evm.model.chr2.1401	MYC	CATTTG	1371	6	-	Arabidopsis thaliana
evm.model.chr2.1401	MYC	CATTTG	1463	6	+	Arabidopsis thaliana
evm.model.chr2.1401	MYC	CAATTG	1740	6	-	Arabidopsis thaliana
evm.model.chr2.1401	Box 4	ATTAAT	954	6	+	Petroselinum crispum	part of a conserved DNA module involved in light responsiveness
evm.model.chr2.1401	GA-motif	ATAGATAA	23	8	+	Arabidopsis thaliana	part of a light responsive element
evm.model.chr2.1401	AT~TATA-box	TATATA	212	6	+	Arabidopsis thaliana
evm.model.chr2.1401	WRE3	CCACCT	1548	6	-	Pisum sativum
evm.model.chr2.1401	WRE3	CCACCT	1617	6	-	Pisum sativum
evm.model.chr2.1401	CAAT-box	CCAAT	237	5	-	Arabidopsis thaliana	common cis-acting element in promoter and enhancer regions
evm.model.chr2.1401	CAAT-box	CAAAT	270	5	-	Pisum sativum	common cis-acting element in promoter and enhancer regions
evm.model.chr2.1401	CAAT-box	CAAT	277	4	+	Nicotiana glutinosa
evm.model.chr2.1401	CAAT-box	CAAT	279	4	-	Nicotiana glutinosa
evm.model.chr2.1401	CAAT-box	CAAAT	301	5	+	Pisum sativum	common cis-acting element in promoter and enhancer regions
evm.model.chr2.1401	CAAT-box	CAAT	331	4	-	Nicotiana glutinosa
evm.model.chr2.1401	CAAT-box	CCAAT	340	5	+	Arabidopsis thaliana	common cis-acting element in promoter and enhancer regions
evm.model.chr2.1401	CAAT-box	CAAT	341	4	+	Nicotiana glutinosa
evm.model.chr2.1401	CAAT-box	CCAAT	415	5	-	Arabidopsis thaliana	common cis-acting element in promoter and enhancer regions
evm.model.chr2.1401	CAAT-box	CAAAT	448	5	-	Pisum sativum	common cis-acting element in promoter and enhancer regions
evm.model.chr2.1401	CAAT-box	CAAT	455	4	+	Nicotiana glutinosa
evm.model.chr2.1401	CAAT-box	CAAT	457	4	-	Nicotiana glutinosa
evm.model.chr2.1401	CAAT-box	CAAAT	479	5	+	Pisum sativum	common cis-acting element in promoter and enhancer regions
evm.model.chr2.1401	CAAT-box	CAAT	509	4	-	Nicotiana glutinosa
evm.model.chr2.1401	CAAT-box	CCAAT	518	5	+	Arabidopsis thaliana	common cis-acting element in promoter and enhancer regions
evm.model.chr2.1401	CAAT-box	CAAT	519	4	+	Nicotiana glutinosa
evm.model.chr2.1401	CAAT-box	CCAAT	593	5	-	Arabidopsis thaliana	common cis-acting element in promoter and enhancer regions
evm.model.chr2.1401	CAAT-box	CAAT	612	4	-	Nicotiana glutinosa
evm.model.chr2.1401	CAAT-box	CAAAT	626	5	-	Pisum sativum	common cis-acting element in promoter and enhancer regions
evm.model.chr2.1401	CAAT-box	CAAT	633	4	+	Nicotiana glutinosa
evm.model.chr2.1401	CAAT-box	CAAT	635	4	-	Nicotiana glutinosa
evm.model.chr2.1401	CAAT-box	CAAAT	657	5	+	Pisum sativum	common cis-acting element in promoter and enhancer regions
evm.model.chr2.1401	CAAT-box	CAAT	687	4	-	Nicotiana glutinosa
evm.model.chr2.1401	CAAT-box	CCAAT	696	5	+	Arabidopsis thaliana	common cis-acting element in promoter and enhancer regions
evm.model.chr2.1401	CAAT-box	CAAT	697	4	+	Nicotiana glutinosa
evm.model.chr2.1401	CAAT-box	CCAAT	748	5	-	Arabidopsis thaliana	common cis-acting element in promoter and enhancer regions
evm.model.chr2.1401	CAAT-box	CAAAT	862	5	-	Pisum sativum	common cis-acting element in promoter and enhancer regions
evm.model.chr2.1401	CAAT-box	CAAT	913	4	-	Nicotiana glutinosa
evm.model.chr2.1401	CAAT-box	CAAT	997	4	-	Nicotiana glutinosa
evm.model.chr2.1401	CAAT-box	CAAT	1002	4	-	Nicotiana glutinosa
evm.model.chr2.1401	CAAT-box	CAAT	1026	4	-	Nicotiana glutinosa
evm.model.chr2.1401	CAAT-box	CAAAT	1038	5	-	Pisum sativum	common cis-acting element in promoter and enhancer regions
evm.model.chr2.1401	CAAT-box	CAAAT	1075	5	-	Pisum sativum	common cis-acting element in promoter and enhancer regions
evm.model.chr2.1401	CAAT-box	CAAT	1089	4	+	Nicotiana glutinosa
evm.model.chr2.1401	CAAT-box	CCAAT	1108	5	+	Arabidopsis thaliana	common cis-acting element in promoter and enhancer regions
evm.model.chr2.1401	CAAT-box	CAAT	1109	4	+	Nicotiana glutinosa
evm.model.chr2.1401	CAAT-box	CAAT	1145	4	+	Nicotiana glutinosa
evm.model.chr2.1401	CAAT-box	CAAT	1147	4	-	Nicotiana glutinosa
evm.model.chr2.1401	CAAT-box	CAAAT	1172	5	-	Pisum sativum	common cis-acting element in promoter and enhancer regions
evm.model.chr2.1401	CAAT-box	CAAT	1309	4	+	Nicotiana glutinosa
evm.model.chr2.1401	CAAT-box	CAAAT	1332	5	-	Pisum sativum	common cis-acting element in promoter and enhancer regions
evm.model.chr2.1401	CAAT-box	CAAAT	1371	5	+	Pisum sativum	common cis-acting element in promoter and enhancer regions
evm.model.chr2.1401	CAAT-box	CAAT	1381	4	+	Nicotiana glutinosa
evm.model.chr2.1401	CAAT-box	CAAT	1429	4	+	Nicotiana glutinosa
evm.model.chr2.1401	CAAT-box	CAAT	1459	4	-	Nicotiana glutinosa
evm.model.chr2.1401	CAAT-box	CAAAT	1464	5	-	Pisum sativum	common cis-acting element in promoter and enhancer regions
evm.model.chr2.1401	CAAT-box	CAAAT	1491	5	+	Pisum sativum	common cis-acting element in promoter and enhancer regions
evm.model.chr2.1401	CAAT-box	CAAT	1500	4	+	Nicotiana glutinosa
evm.model.chr2.1401	CAAT-box	CAAAT	1518	5	-	Pisum sativum	common cis-acting element in promoter and enhancer regions
evm.model.chr2.1401	CAAT-box	CAAAT	1538	5	+	Pisum sativum	common cis-acting element in promoter and enhancer regions
evm.model.chr2.1401	CAAT-box	CAAAT	1557	5	-	Pisum sativum	common cis-acting element in promoter and enhancer regions
evm.model.chr2.1401	CAAT-box	CAAT	1562	4	+	Nicotiana glutinosa
evm.model.chr2.1401	CAAT-box	TGCCAAC	1629	7	-	Petunia hybrida	common cis-acting element in promoter and enhancer regions
evm.model.chr2.1401	CAAT-box	CAAAT	1668	5	+	Pisum sativum	common cis-acting element in promoter and enhancer regions
evm.model.chr2.1401	CAAT-box	CAAT	1740	4	+	Nicotiana glutinosa
evm.model.chr2.1401	CAAT-box	CAAT	1742	4	-	Nicotiana glutinosa
evm.model.chr2.1401	CAAT-box	CAAT	1763	4	+	Nicotiana glutinosa
evm.model.chr2.1401	CAAT-box	CAAT	1863	4	+	Nicotiana glutinosa
evm.model.chr2.1401	CAAT-box	CAAT	1917	4	-	Nicotiana glutinosa
evm.model.chr2.1401	TATC-box	TATCCCA	1053	7	+	Oryza sativa	cis-acting element involved in gibberellin-responsiveness
evm.model.chr2.1401	GARE-motif	TCTGTTG	1626	7	+	Brassica oleracea	gibberellin-responsive element
evm.model.chr2.1401	TCT-motif	TCTTAC	925	6	+	Arabidopsis thaliana	part of a light responsive element
evm.model.chr2.1401	CAT-box	GCCACT	1593	6	+	Arabidopsis thaliana	cis-acting regulatory element related to meristem expression
evm.model.chr2.1401	Myb-binding site	CAACAG	1600	6	-	Nicotiana tabacum
evm.model.chr2.1401	Myb-binding site	CAACAG	1627	6	-	Nicotiana tabacum
evm.model.chr2.1401	STRE	AGGGG	1411	5	-	Arabidopsis thaliana
evm.model.chr2.1401	STRE	AGGGG	1746	5	-	Arabidopsis thaliana
evm.model.chr2.1401	STRE	AGGGG	1979	5	-	Arabidopsis thaliana
evm.model.chr2.1401	HD-Zip 3	GTAAT(G/C)ATTAC	939	9.5	+	Arabidopsis thaliana	protein binding site
evm.model.chr2.1401	W box	TTGACC	274	6	-	Arabidopsis thaliana
evm.model.chr2.1401	W box	TTGACC	452	6	-	Arabidopsis thaliana
evm.model.chr2.1401	W box	TTGACC	630	6	-	Arabidopsis thaliana
evm.model.chr2.1401	W box	TTGACC	1768	6	-	Arabidopsis thaliana
evm.model.chr2.1401	O2-site	GATGA(C/T)(A/G)TG(A/G)	1034	8	+	Zea mays	cis-acting regulatory element involved in zein metabolism regulation
evm.model.chr2.1401	TATA-box	ATATAT	211	6	+	Brassica napus	core promoter element around -30 of transcription start
evm.model.chr2.1401	TATA-box	TATATA	212	6	+	Arabidopsis thaliana	core promoter element around -30 of transcription start
evm.model.chr2.1401	TATA-box	TATA	214	4	+	Arabidopsis thaliana	core promoter element around -30 of transcription start
evm.model.chr2.1401	TATA-box	TATAA	230	5	-	Arabidopsis thaliana	core promoter element around -30 of transcription start
evm.model.chr2.1401	TATA-box	TATA	231	4	+	Arabidopsis thaliana	core promoter element around -30 of transcription start
evm.model.chr2.1401	TATA-box	TATA	392	4	+	Arabidopsis thaliana	core promoter element around -30 of transcription start
evm.model.chr2.1401	TATA-box	TATAA	408	5	-	Arabidopsis thaliana	core promoter element around -30 of transcription start
evm.model.chr2.1401	TATA-box	TATA	409	4	+	Arabidopsis thaliana	core promoter element around -30 of transcription start
evm.model.chr2.1401	TATA-box	TATACA	568	6	-	Helianthus annuus	core promoter element around -30 of transcription start
evm.model.chr2.1401	TATA-box	TATA	570	4	+	Arabidopsis thaliana	core promoter element around -30 of transcription start
evm.model.chr2.1401	TATA-box	TATAA	586	5	-	Arabidopsis thaliana	core promoter element around -30 of transcription start
evm.model.chr2.1401	TATA-box	TATA	587	4	+	Arabidopsis thaliana	core promoter element around -30 of transcription start
evm.model.chr2.1401	TATA-box	TATA	781	4	+	Arabidopsis thaliana	core promoter element around -30 of transcription start
evm.model.chr2.1401	TATA-box	TATAAATA	803	8	-	Daucus carota	core promoter element around -30 of transcription start
evm.model.chr2.1401	TATA-box	TATAAAT	804	7	-	Brassica juncea	core promoter element around -30 of transcription start
evm.model.chr2.1401	TATA-box	TATAAA	805	6	-	Helianthus annuus	core promoter element around -30 of transcription start
evm.model.chr2.1401	TATA-box	TATAA	806	5	-	Arabidopsis thaliana	core promoter element around -30 of transcription start
evm.model.chr2.1401	TATA-box	TATA	807	4	+	Arabidopsis thaliana	core promoter element around -30 of transcription start
evm.model.chr2.1401	TATA-box	ATATAT	1015	6	-	Brassica napus	core promoter element around -30 of transcription start
evm.model.chr2.1401	TATA-box	TATA	1016	4	-	Arabidopsis thaliana	core promoter element around -30 of transcription start
evm.model.chr2.1401	TATA-box	ATTATA	1045	6	+	Brassica napus	core promoter element around -30 of transcription start
evm.model.chr2.1401	TATA-box	TATAA	1046	5	-	Arabidopsis thaliana	core promoter element around -30 of transcription start
evm.model.chr2.1401	TATA-box	TATA	1047	4	-	Arabidopsis thaliana	core promoter element around -30 of transcription start
evm.model.chr2.1401	TATA-box	TATAAA	1684	6	-	Helianthus annuus	core promoter element around -30 of transcription start
evm.model.chr2.1401	TATA-box	TATAA	1685	5	-	Arabidopsis thaliana	core promoter element around -30 of transcription start
evm.model.chr2.1401	TATA-box	TATA	1686	4	-	Arabidopsis thaliana	core promoter element around -30 of transcription start
evm.model.chr2.1401	TATA-box	TACAAAA	1854	7	+	Oryza sativa	core promoter element around -30 of transcription start
evm.model.chr2.1401	TATA-box	TATACA	1871	6	-	Helianthus annuus	core promoter element around -30 of transcription start
evm.model.chr2.1401	TATA-box	TATA	1873	4	-	Arabidopsis thaliana	core promoter element around -30 of transcription start
evm.model.chr2.1401	MBS	CAACTG	525	6	-	Arabidopsis thaliana	MYB binding site involved in drought-inducibility
evm.model.chr2.404	Unnamed__2	CCCCGG	1245	6	+	Zea mays
evm.model.chr2.404	Unnamed__4	CTCC	352	4	+	Petroselinum hortense
evm.model.chr2.404	Unnamed__4	CTCC	463	4	+	Petroselinum hortense
evm.model.chr2.404	Unnamed__4	CTCC	555	4	-	Petroselinum hortense
evm.model.chr2.404	Unnamed__4	CTCC	571	4	+	Petroselinum hortense
evm.model.chr2.404	Unnamed__4	CTCC	574	4	+	Petroselinum hortense
evm.model.chr2.404	Unnamed__4	CTCC	699	4	+	Petroselinum hortense
evm.model.chr2.404	Unnamed__4	CTCC	1132	4	-	Petroselinum hortense
evm.model.chr2.404	Unnamed__4	CTCC	1180	4	-	Petroselinum hortense
evm.model.chr2.404	Unnamed__4	CTCC	1543	4	-	Petroselinum hortense
evm.model.chr2.404	Unnamed__4	CTCC	1590	4	+	Petroselinum hortense
evm.model.chr2.404	Unnamed__4	CTCC	1599	4	-	Petroselinum hortense
evm.model.chr2.404	Unnamed__4	CTCC	1619	4	+	Petroselinum hortense
evm.model.chr2.404	Unnamed__4	CTCC	1837	4	-	Petroselinum hortense
evm.model.chr2.404	AAGAA-motif	gGTAAAGAAA	1822	9	+	Avena sativa
evm.model.chr2.404	MYB	TAACCA	469	6	+	Arabidopsis thaliana
evm.model.chr2.404	MYB	TAACCA	580	6	+	Arabidopsis thaliana
evm.model.chr2.404	MYB	CAACAG	1910	6	+	Arabidopsis thaliana
evm.model.chr2.404	MYB-like sequence	TAACCA	469	6	+	Arabidopsis thaliana
evm.model.chr2.404	MYB-like sequence	TAACCA	580	6	+	Arabidopsis thaliana
evm.model.chr2.404	MYC	CATTTG	61	6	+	Arabidopsis thaliana
evm.model.chr2.404	MYC	CAATTG	513	6	+	Arabidopsis thaliana
evm.model.chr2.404	MYC	CATTTG	519	6	-	Arabidopsis thaliana
evm.model.chr2.404	MYC	CATGTG	1745	6	-	Arabidopsis thaliana
evm.model.chr2.404	MYC	CATGTG	1788	6	+	Arabidopsis thaliana
evm.model.chr2.404	circadian	CAAAGATATC	1714	9	-	Lycopersicon esculentum	cis-acting regulatory element involved in circadian control
evm.model.chr2.404	AT~TATA-box	TATATA	496	6	+	Arabidopsis thaliana
evm.model.chr2.404	AT~TATA-box	TATATA	1645	6	-	Arabidopsis thaliana
evm.model.chr2.404	Box 4	ATTAAT	174	6	+	Petroselinum crispum	part of a conserved DNA module involved in light responsiveness
evm.model.chr2.404	Box 4	ATTAAT	231	6	+	Petroselinum crispum	part of a conserved DNA module involved in light responsiveness
evm.model.chr2.404	CAAT-box	CAAAT	62	5	-	Pisum sativum	common cis-acting element in promoter and enhancer regions
evm.model.chr2.404	CAAT-box	CAAT	80	4	-	Nicotiana glutinosa
evm.model.chr2.404	CAAT-box	CAAT	184	4	+	Nicotiana glutinosa
evm.model.chr2.404	CAAT-box	CAAT	246	4	+	Nicotiana glutinosa
evm.model.chr2.404	CAAT-box	CCAAT	265	5	-	Arabidopsis thaliana	common cis-acting element in promoter and enhancer regions
evm.model.chr2.404	CAAT-box	CAAAT	288	5	-	Pisum sativum	common cis-acting element in promoter and enhancer regions
evm.model.chr2.404	CAAT-box	CAAT	293	4	+	Nicotiana glutinosa
evm.model.chr2.404	CAAT-box	CCAAT	300	5	+	Arabidopsis thaliana	common cis-acting element in promoter and enhancer regions
evm.model.chr2.404	CAAT-box	CAAT	301	4	+	Nicotiana glutinosa
evm.model.chr2.404	CAAT-box	CAAAT	439	5	+	Pisum sativum	common cis-acting element in promoter and enhancer regions
evm.model.chr2.404	CAAT-box	CAAT	447	4	-	Nicotiana glutinosa
evm.model.chr2.404	CAAT-box	CAAT	507	4	+	Nicotiana glutinosa
evm.model.chr2.404	CAAT-box	CCAAT	512	5	+	Arabidopsis thaliana	common cis-acting element in promoter and enhancer regions
evm.model.chr2.404	CAAT-box	CAAT	513	4	+	Nicotiana glutinosa
evm.model.chr2.404	CAAT-box	CAAT	515	4	-	Nicotiana glutinosa
evm.model.chr2.404	CAAT-box	CAAAT	519	5	+	Pisum sativum	common cis-acting element in promoter and enhancer regions
evm.model.chr2.404	CAAT-box	CAAT	562	4	+	Nicotiana glutinosa
evm.model.chr2.404	CAAT-box	CAAT	601	4	+	Nicotiana glutinosa
evm.model.chr2.404	CAAT-box	CAAAT	662	5	+	Pisum sativum	common cis-acting element in promoter and enhancer regions
evm.model.chr2.404	CAAT-box	CAAT	721	4	+	Nicotiana glutinosa
evm.model.chr2.404	CAAT-box	CAAT	747	4	-	Nicotiana glutinosa
evm.model.chr2.404	CAAT-box	CAAAT	810	5	-	Pisum sativum	common cis-acting element in promoter and enhancer regions
evm.model.chr2.404	CAAT-box	CCAAT	840	5	+	Arabidopsis thaliana	common cis-acting element in promoter and enhancer regions
evm.model.chr2.404	CAAT-box	CAAT	841	4	+	Nicotiana glutinosa
evm.model.chr2.404	CAAT-box	CAAAT	865	5	+	Pisum sativum	common cis-acting element in promoter and enhancer regions
evm.model.chr2.404	CAAT-box	CAAAT	884	5	+	Pisum sativum	common cis-acting element in promoter and enhancer regions
evm.model.chr2.404	CAAT-box	CAAT	942	4	+	Nicotiana glutinosa
evm.model.chr2.404	CAAT-box	CAAT	1029	4	-	Nicotiana glutinosa
evm.model.chr2.404	CAAT-box	CAAAT	1044	5	+	Pisum sativum	common cis-acting element in promoter and enhancer regions
evm.model.chr2.404	CAAT-box	CAAT	1088	4	-	Nicotiana glutinosa
evm.model.chr2.404	CAAT-box	CAAAT	1117	5	+	Pisum sativum	common cis-acting element in promoter and enhancer regions
evm.model.chr2.404	CAAT-box	CAAAT	1157	5	+	Pisum sativum	common cis-acting element in promoter and enhancer regions
evm.model.chr2.404	CAAT-box	CAAAT	1195	5	+	Pisum sativum	common cis-acting element in promoter and enhancer regions
evm.model.chr2.404	CAAT-box	CAAT	1320	4	+	Nicotiana glutinosa
evm.model.chr2.404	CAAT-box	CAAT	1333	4	+	Nicotiana glutinosa
evm.model.chr2.404	CAAT-box	CAAAT	1372	5	-	Pisum sativum	common cis-acting element in promoter and enhancer regions
evm.model.chr2.404	CAAT-box	CAAT	1377	4	+	Nicotiana glutinosa
evm.model.chr2.404	CAAT-box	CAAT	1407	4	+	Nicotiana glutinosa
evm.model.chr2.404	CAAT-box	CAAAT	1425	5	-	Pisum sativum	common cis-acting element in promoter and enhancer regions
evm.model.chr2.404	CAAT-box	CAAT	1504	4	-	Nicotiana glutinosa
evm.model.chr2.404	CAAT-box	CAAT	1782	4	+	Nicotiana glutinosa
evm.model.chr2.404	CAAT-box	CCAAT	1860	5	-	Arabidopsis thaliana	common cis-acting element in promoter and enhancer regions
evm.model.chr2.404	CAAT-box	CAAT	1974	4	-	Nicotiana glutinosa
evm.model.chr2.404	CAAT-box	CAAT	1981	4	-	Nicotiana glutinosa
evm.model.chr2.404	WRE3	CCACCT	55	6	-	Pisum sativum
evm.model.chr2.404	WRE3	CCACCT	1397	6	-	Pisum sativum
evm.model.chr2.404	ARE	AAACCA	1078	6	+	Zea mays	cis-acting regulatory element essential for the anaerobic induction
evm.model.chr2.404	TGA-element	AACGAC	1449	6	+	Brassica oleracea	auxin-responsive element
evm.model.chr2.404	Myb-binding site	CAACAG	1910	6	+	Nicotiana tabacum
evm.model.chr2.404	W box	TTGACC	1822	6	-	Arabidopsis thaliana
evm.model.chr2.404	STRE	AGGGG	1071	5	-	Arabidopsis thaliana
evm.model.chr2.404	STRE	AGGGG	1694	5	+	Arabidopsis thaliana
evm.model.chr2.404	as-1	TGACG	121	5	+	Arabidopsis thaliana
evm.model.chr2.404	as-1	TGACG	124	5	-	Arabidopsis thaliana
evm.model.chr2.404	as-1	TGACG	1894	5	+	Arabidopsis thaliana
evm.model.chr2.404	TCT-motif	TCTTAC	565	6	+	Arabidopsis thaliana	part of a light responsive element
evm.model.chr2.404	TCT-motif	TCTTAC	1758	6	-	Arabidopsis thaliana	part of a light responsive element
evm.model.chr2.404	Unnamed__6	taTAAATATct	153	10	-	Zea mays
evm.model.chr2.404	Unnamed__6	taTAAATATct	1010	10	+	Zea mays
evm.model.chr2.404	Unnamed__6	taTAAATATct	1545	10	-	Zea mays
evm.model.chr2.404	CGTCA-motif	CGTCA	121	5	-	Hordeum vulgare	cis-acting regulatory element involved in the MeJA-responsiveness
evm.model.chr2.404	CGTCA-motif	CGTCA	124	5	+	Hordeum vulgare	cis-acting regulatory element involved in the MeJA-responsiveness
evm.model.chr2.404	CGTCA-motif	CGTCA	1894	5	-	Hordeum vulgare	cis-acting regulatory element involved in the MeJA-responsiveness
evm.model.chr2.404	TGACG-motif	TGACG	121	5	+	Hordeum vulgare	cis-acting regulatory element involved in the MeJA-responsiveness
evm.model.chr2.404	TGACG-motif	TGACG	124	5	-	Hordeum vulgare	cis-acting regulatory element involved in the MeJA-responsiveness
evm.model.chr2.404	TGACG-motif	TGACG	1894	5	+	Hordeum vulgare	cis-acting regulatory element involved in the MeJA-responsiveness
evm.model.chr2.404	TATA-box	TATA	26	4	+	Arabidopsis thaliana	core promoter element around -30 of transcription start
evm.model.chr2.404	TATA-box	TATA	88	4	+	Arabidopsis thaliana	core promoter element around -30 of transcription start
evm.model.chr2.404	TATA-box	TAAAGATT	169	8	+	Arabidopsis thaliana	core promoter element around -30 of transcription start
evm.model.chr2.404	TATA-box	ATTATA	235	6	+	Brassica napus	core promoter element around -30 of transcription start
evm.model.chr2.404	TATA-box	TATAA	236	5	-	Arabidopsis thaliana	core promoter element around -30 of transcription start
evm.model.chr2.404	TATA-box	TATA	237	4	+	Arabidopsis thaliana	core promoter element around -30 of transcription start
evm.model.chr2.404	TATA-box	TATA	274	4	+	Arabidopsis thaliana	core promoter element around -30 of transcription start
evm.model.chr2.404	TATA-box	taTATAAAtc	402	9	+	Arabidopsis thaliana	core promoter element around -30 of transcription start
evm.model.chr2.404	TATA-box	ATATAA	403	6	+	Brassica oleracea	core promoter element around -30 of transcription start
evm.model.chr2.404	TATA-box	TATA	404	4	+	Arabidopsis thaliana	core promoter element around -30 of transcription start
evm.model.chr2.404	TATA-box	TATATA	496	6	+	Arabidopsis thaliana	core promoter element around -30 of transcription start
evm.model.chr2.404	TATA-box	TATA	498	4	+	Arabidopsis thaliana	core promoter element around -30 of transcription start
evm.model.chr2.404	TATA-box	ccTATAAAaa	639	9	+	Arabidopsis thaliana	core promoter element around -30 of transcription start
evm.model.chr2.404	TATA-box	TATA	641	4	+	Arabidopsis thaliana	core promoter element around -30 of transcription start
evm.model.chr2.404	TATA-box	ATATAT	740	6	+	Brassica napus	core promoter element around -30 of transcription start
evm.model.chr2.404	TATA-box	TATA	741	4	+	Arabidopsis thaliana	core promoter element around -30 of transcription start
evm.model.chr2.404	TATA-box	ATATAA	868	6	+	Brassica oleracea	core promoter element around -30 of transcription start
evm.model.chr2.404	TATA-box	TATA	869	4	+	Arabidopsis thaliana	core promoter element around -30 of transcription start
evm.model.chr2.404	TATA-box	ccTATAAAaa	946	9	+	Arabidopsis thaliana	core promoter element around -30 of transcription start
evm.model.chr2.404	TATA-box	TATA	948	4	+	Arabidopsis thaliana	core promoter element around -30 of transcription start
evm.model.chr2.404	TATA-box	TATAA	962	5	-	Arabidopsis thaliana	core promoter element around -30 of transcription start
evm.model.chr2.404	TATA-box	TATA	963	4	+	Arabidopsis thaliana	core promoter element around -30 of transcription start
evm.model.chr2.404	TATA-box	TATATTTATATTT	1007	13	-	Avena sativa	core promoter element around -30 of transcription start
evm.model.chr2.404	TATA-box	ATATAA	1009	6	+	Brassica oleracea	core promoter element around -30 of transcription start
evm.model.chr2.404	TATA-box	TATA	1010	4	-	Arabidopsis thaliana	core promoter element around -30 of transcription start
evm.model.chr2.404	TATA-box	ATATAT	1015	6	-	Brassica napus	core promoter element around -30 of transcription start
evm.model.chr2.404	TATA-box	TATA	1016	4	-	Arabidopsis thaliana	core promoter element around -30 of transcription start
evm.model.chr2.404	TATA-box	ATTATA	1550	6	+	Brassica napus	core promoter element around -30 of transcription start
evm.model.chr2.404	TATA-box	TATAA	1551	5	-	Arabidopsis thaliana	core promoter element around -30 of transcription start
evm.model.chr2.404	TATA-box	TATA	1552	4	-	Arabidopsis thaliana	core promoter element around -30 of transcription start
evm.model.chr2.404	TATA-box	TATA	1611	4	-	Arabidopsis thaliana	core promoter element around -30 of transcription start
evm.model.chr2.404	TATA-box	TATATAA	1644	7	-	Arabidopsis thaliana	core promoter element around -30 of transcription start
evm.model.chr2.404	TATA-box	TATATA	1645	6	-	Arabidopsis thaliana	core promoter element around -30 of transcription start
evm.model.chr2.404	TATA-box	ATATAT	1646	6	-	Brassica napus	core promoter element around -30 of transcription start
evm.model.chr2.404	TATA-box	TATA	1647	4	-	Arabidopsis thaliana	core promoter element around -30 of transcription start
evm.model.chr2.404	TATA-box	TATA	1674	4	-	Arabidopsis thaliana	core promoter element around -30 of transcription start
evm.model.chr2.404	TATA-box	ATTATA	1993	6	+	Brassica napus	core promoter element around -30 of transcription start
evm.model.chr2.404	TATA-box	TATAA	1994	5	-	Arabidopsis thaliana	core promoter element around -30 of transcription start
evm.model.chr2.404	TATA-box	TATA	1995	4	-	Arabidopsis thaliana	core promoter element around -30 of transcription start
evm.model.chr2.404	O2-site	GTTGACGTGA	121	9	-	Zea mays	cis-acting regulatory element involved in zein metabolism regulation
evm.model.chr2.404	O2-site	GATGATGTGG	472	9	-	Zea mays	cis-acting regulatory element involved in zein metabolism regulation
evm.model.chr2.404	O2-site	GATGATGTGG	1081	9	-	Zea mays	cis-acting regulatory element involved in zein metabolism regulation
evm.model.chr2.404	O2-site	GATGA(C/T)(A/G)TG(A/G)	1194	8	-	Zea mays	cis-acting regulatory element involved in zein metabolism regulation
evm.model.chr3.2277	ARE	AAACCA	483	6	-	Zea mays	cis-acting regulatory element essential for the anaerobic induction
evm.model.chr3.2277	ARE	AAACCA	1547	6	+	Zea mays	cis-acting regulatory element essential for the anaerobic induction
evm.model.chr3.2277	P-box	CCTTTTG	85	7	-	Oryza sativa	gibberellin-responsive element
evm.model.chr3.2277	CAAT-box	CAAT	58	4	+	Nicotiana glutinosa
evm.model.chr3.2277	CAAT-box	CAAAT	216	5	-	Pisum sativum	common cis-acting element in promoter and enhancer regions
evm.model.chr3.2277	CAAT-box	CAAT	235	4	+	Nicotiana glutinosa
evm.model.chr3.2277	CAAT-box	TGCAAATCT	272	9	-	Brassica juncea	common cis-acting element in promoter and enhancer regions
evm.model.chr3.2277	CAAT-box	CAAAT	274	5	-	Pisum sativum	common cis-acting element in promoter and enhancer regions
evm.model.chr3.2277	CAAT-box	CAAT	324	4	-	Nicotiana glutinosa
evm.model.chr3.2277	CAAT-box	CAAT	447	4	-	Nicotiana glutinosa
evm.model.chr3.2277	CAAT-box	CAAT	493	4	-	Nicotiana glutinosa
evm.model.chr3.2277	CAAT-box	CAAT	509	4	+	Nicotiana glutinosa
evm.model.chr3.2277	CAAT-box	CAAT	530	4	-	Nicotiana glutinosa
evm.model.chr3.2277	CAAT-box	CAAT	534	4	+	Nicotiana glutinosa
evm.model.chr3.2277	CAAT-box	CAAT	564	4	-	Nicotiana glutinosa
evm.model.chr3.2277	CAAT-box	CAAT	587	4	+	Nicotiana glutinosa
evm.model.chr3.2277	CAAT-box	CAAAT	593	5	-	Pisum sativum	common cis-acting element in promoter and enhancer regions
evm.model.chr3.2277	CAAT-box	CAAAT	641	5	+	Pisum sativum	common cis-acting element in promoter and enhancer regions
evm.model.chr3.2277	CAAT-box	CCAAT	683	5	+	Arabidopsis thaliana	common cis-acting element in promoter and enhancer regions
evm.model.chr3.2277	CAAT-box	CAAT	684	4	+	Nicotiana glutinosa
evm.model.chr3.2277	CAAT-box	CAAT	686	4	-	Nicotiana glutinosa
evm.model.chr3.2277	CAAT-box	CCAAT	700	5	+	Arabidopsis thaliana	common cis-acting element in promoter and enhancer regions
evm.model.chr3.2277	CAAT-box	CAAT	701	4	+	Nicotiana glutinosa
evm.model.chr3.2277	CAAT-box	CAAAT	717	5	+	Pisum sativum	common cis-acting element in promoter and enhancer regions
evm.model.chr3.2277	CAAT-box	CAAAT	720	5	-	Pisum sativum	common cis-acting element in promoter and enhancer regions
evm.model.chr3.2277	CAAT-box	CAAT	902	4	-	Nicotiana glutinosa
evm.model.chr3.2277	CAAT-box	CAAAT	942	5	+	Pisum sativum	common cis-acting element in promoter and enhancer regions
evm.model.chr3.2277	CAAT-box	CCAAT	987	5	+	Arabidopsis thaliana	common cis-acting element in promoter and enhancer regions
evm.model.chr3.2277	CAAT-box	CAAT	988	4	+	Nicotiana glutinosa
evm.model.chr3.2277	CAAT-box	CCCAATTT	1014	8	+	Arabidopsis thaliana	common cis-acting element in promoter and enhancer regions
evm.model.chr3.2277	CAAT-box	CCAAT	1015	5	+	Arabidopsis thaliana	common cis-acting element in promoter and enhancer regions
evm.model.chr3.2277	CAAT-box	CAAT	1016	4	+	Nicotiana glutinosa
evm.model.chr3.2277	CAAT-box	CAAAT	1044	5	+	Pisum sativum	common cis-acting element in promoter and enhancer regions
evm.model.chr3.2277	CAAT-box	CAAT	1108	4	-	Nicotiana glutinosa
evm.model.chr3.2277	CAAT-box	CCAAT	1296	5	-	Arabidopsis thaliana	common cis-acting element in promoter and enhancer regions
evm.model.chr3.2277	CAAT-box	CAAAT	1374	5	-	Pisum sativum	common cis-acting element in promoter and enhancer regions
evm.model.chr3.2277	CAAT-box	CAAT	1386	4	+	Nicotiana glutinosa
evm.model.chr3.2277	CAAT-box	CAAT	1435	4	-	Nicotiana glutinosa
evm.model.chr3.2277	CAAT-box	CAAAT	1521	5	-	Pisum sativum	common cis-acting element in promoter and enhancer regions
evm.model.chr3.2277	CAAT-box	CCAAT	1550	5	+	Arabidopsis thaliana	common cis-acting element in promoter and enhancer regions
evm.model.chr3.2277	CAAT-box	CAAT	1551	4	+	Nicotiana glutinosa
evm.model.chr3.2277	CAAT-box	CAAT	1600	4	-	Nicotiana glutinosa
evm.model.chr3.2277	CAAT-box	CAAT	1649	4	+	Nicotiana glutinosa
evm.model.chr3.2277	CAAT-box	CAAT	1733	4	+	Nicotiana glutinosa
evm.model.chr3.2277	CAAT-box	CAAAT	1735	5	-	Pisum sativum	common cis-acting element in promoter and enhancer regions
evm.model.chr3.2277	CAAT-box	CAAT	1755	4	+	Nicotiana glutinosa
evm.model.chr3.2277	CAAT-box	CAAT	1769	4	-	Nicotiana glutinosa
evm.model.chr3.2277	CAAT-box	CAAAT	1866	5	-	Pisum sativum	common cis-acting element in promoter and enhancer regions
evm.model.chr3.2277	CAAT-box	CAAT	1950	4	-	Nicotiana glutinosa
evm.model.chr3.2277	CAAT-box	CAAT	1955	4	+	Nicotiana glutinosa
evm.model.chr3.2277	CAAT-box	CAAT	2001	4	+	Nicotiana glutinosa
evm.model.chr3.2277	TCA-element	CCATCTTTTT	36	9	-	Nicotiana tabacum	cis-acting element involved in salicylic acid responsiveness
evm.model.chr3.2277	ACE	GACACGTATG	1930	9	-	Petroselinum crispum	cis-acting element involved in light responsiveness
evm.model.chr3.2277	AT~TATA-box	TATATA	184	6	+	Arabidopsis thaliana
evm.model.chr3.2277	AT~TATA-box	TATATA	239	6	+	Arabidopsis thaliana
evm.model.chr3.2277	AT~TATA-box	TATATAAA	913	8	-	Arabidopsis thaliana
evm.model.chr3.2277	AT~TATA-box	TATATA	915	6	+	Arabidopsis thaliana
evm.model.chr3.2277	AT~TATA-box	TATATA	1161	6	-	Arabidopsis thaliana
evm.model.chr3.2277	AT~TATA-box	TATATA	1326	6	-	Arabidopsis thaliana
evm.model.chr3.2277	AT~TATA-box	TATATA	1491	6	-	Arabidopsis thaliana
evm.model.chr3.2277	AT~TATA-box	TATATA	1874	6	-	Arabidopsis thaliana
evm.model.chr3.2277	I-box	GTATAAGGCC	240	9	+	Larix laricina	part of a light responsive element
evm.model.chr3.2277	G-Box	CACGTT	929	6	+	Pisum sativum	cis-acting regulatory element involved in light responsiveness
evm.model.chr3.2277	G-Box	CACGTT	1509	6	+	Pisum sativum	cis-acting regulatory element involved in light responsiveness
evm.model.chr3.2277	MYB	CAACCA	645	6	-	Arabidopsis thaliana
evm.model.chr3.2277	ERE	ATTTTAAA	800	8	+	Nicotiana glutinos
evm.model.chr3.2277	ERE	ATTTTAAA	1180	8	+	Nicotiana glutinos
evm.model.chr3.2277	MYC	CATTTG	592	6	+	Arabidopsis thaliana
evm.model.chr3.2277	MYC	CATTTG	641	6	-	Arabidopsis thaliana
evm.model.chr3.2277	MYC	CAATTG	684	6	+	Arabidopsis thaliana
evm.model.chr3.2277	MYC	CATGTG	1985	6	+	Arabidopsis thaliana
evm.model.chr3.2277	Unnamed__4	CTCC	475	4	+	Petroselinum hortense
evm.model.chr3.2277	Unnamed__4	CTCC	1843	4	-	Petroselinum hortense
evm.model.chr3.2277	Unnamed__4	CTCC	1870	4	-	Petroselinum hortense
evm.model.chr3.2277	Unnamed__4	CTCC	1920	4	-	Petroselinum hortense
evm.model.chr3.2277	GCN4_motif	TGAGTCA	649	7	-	Oryza sativa	cis-regulatory element involved in endosperm expression
evm.model.chr3.2277	GCN4_motif	TGAGTCA	1110	7	-	Oryza sativa	cis-regulatory element involved in endosperm expression
evm.model.chr3.2277	AAGAA-motif	gGTAAAGAAA	788	9	-	Avena sativa
evm.model.chr3.2277	Myb	TAACTG	225	6	+	Arabidopsis thaliana
evm.model.chr3.2277	TATA-box	TATAA	26	5	-	Arabidopsis thaliana	core promoter element around -30 of transcription start
evm.model.chr3.2277	TATA-box	TATA	27	4	+	Arabidopsis thaliana	core promoter element around -30 of transcription start
evm.model.chr3.2277	TATA-box	ATATAT	183	6	+	Brassica napus	core promoter element around -30 of transcription start
evm.model.chr3.2277	TATA-box	TATATA	184	6	+	Arabidopsis thaliana	core promoter element around -30 of transcription start
evm.model.chr3.2277	TATA-box	TATA	186	4	+	Arabidopsis thaliana	core promoter element around -30 of transcription start
evm.model.chr3.2277	TATA-box	TATA	200	4	+	Arabidopsis thaliana	core promoter element around -30 of transcription start
evm.model.chr3.2277	TATA-box	ATTATA	237	6	+	Brassica napus	core promoter element around -30 of transcription start
evm.model.chr3.2277	TATA-box	TATATAA	238	7	-	Arabidopsis thaliana	core promoter element around -30 of transcription start
evm.model.chr3.2277	TATA-box	TATATA	239	6	+	Arabidopsis thaliana	core promoter element around -30 of transcription start
evm.model.chr3.2277	TATA-box	ATATAA	240	6	+	Brassica oleracea	core promoter element around -30 of transcription start
evm.model.chr3.2277	TATA-box	TATA	241	4	+	Arabidopsis thaliana	core promoter element around -30 of transcription start
evm.model.chr3.2277	TATA-box	ATATAA	298	6	+	Brassica oleracea	core promoter element around -30 of transcription start
evm.model.chr3.2277	TATA-box	TATA	299	4	+	Arabidopsis thaliana	core promoter element around -30 of transcription start
evm.model.chr3.2277	TATA-box	ATATAT	357	6	+	Brassica napus	core promoter element around -30 of transcription start
evm.model.chr3.2277	TATA-box	TATA	358	4	+	Arabidopsis thaliana	core promoter element around -30 of transcription start
evm.model.chr3.2277	TATA-box	TACATAAA	462	8	+	Oryza sativa	core promoter element around -30 of transcription start
evm.model.chr3.2277	TATA-box	TATAAATA	673	8	-	Daucus carota	core promoter element around -30 of transcription start
evm.model.chr3.2277	TATA-box	TATAAAT	674	7	-	Brassica juncea	core promoter element around -30 of transcription start
evm.model.chr3.2277	TATA-box	TATAAA	675	6	-	Helianthus annuus	core promoter element around -30 of transcription start
evm.model.chr3.2277	TATA-box	TATAA	676	5	-	Arabidopsis thaliana	core promoter element around -30 of transcription start
evm.model.chr3.2277	TATA-box	TATA	677	4	+	Arabidopsis thaliana	core promoter element around -30 of transcription start
evm.model.chr3.2277	TATA-box	TATA	691	4	+	Arabidopsis thaliana	core promoter element around -30 of transcription start
evm.model.chr3.2277	TATA-box	ATTATA	768	6	+	Brassica napus	core promoter element around -30 of transcription start
evm.model.chr3.2277	TATA-box	TATAA	769	5	-	Arabidopsis thaliana	core promoter element around -30 of transcription start
evm.model.chr3.2277	TATA-box	TATA	770	4	+	Arabidopsis thaliana	core promoter element around -30 of transcription start
evm.model.chr3.2277	TATA-box	TATA	817	4	+	Arabidopsis thaliana	core promoter element around -30 of transcription start
evm.model.chr3.2277	TATA-box	ATATAT	846	6	+	Brassica napus	core promoter element around -30 of transcription start
evm.model.chr3.2277	TATA-box	TATA	847	4	+	Arabidopsis thaliana	core promoter element around -30 of transcription start
evm.model.chr3.2277	TATA-box	ATATAT	891	6	+	Brassica napus	core promoter element around -30 of transcription start
evm.model.chr3.2277	TATA-box	TATATTTATATTT	892	12	+	Avena sativa	core promoter element around -30 of transcription start
evm.model.chr3.2277	TATA-box	TATAAATA	894	8	-	Daucus carota	core promoter element around -30 of transcription start
evm.model.chr3.2277	TATA-box	TATAAAT	895	7	-	Brassica juncea	core promoter element around -30 of transcription start
evm.model.chr3.2277	TATA-box	TATAAA	896	6	-	Helianthus annuus	core promoter element around -30 of transcription start
evm.model.chr3.2277	TATA-box	TATAA	897	5	-	Arabidopsis thaliana	core promoter element around -30 of transcription start
evm.model.chr3.2277	TATA-box	TATA	898	4	+	Arabidopsis thaliana	core promoter element around -30 of transcription start
evm.model.chr3.2277	TATA-box	TATAAA	913	6	-	Helianthus annuus	core promoter element around -30 of transcription start
evm.model.chr3.2277	TATA-box	TATATAA	914	7	-	Arabidopsis thaliana	core promoter element around -30 of transcription start
evm.model.chr3.2277	TATA-box	TATATA	915	6	+	Arabidopsis thaliana	core promoter element around -30 of transcription start
evm.model.chr3.2277	TATA-box	ATATAT	916	6	+	Brassica napus	core promoter element around -30 of transcription start
evm.model.chr3.2277	TATA-box	TATA	917	4	+	Arabidopsis thaliana	core promoter element around -30 of transcription start
evm.model.chr3.2277	TATA-box	ATATAT	1160	6	-	Brassica napus	core promoter element around -30 of transcription start
evm.model.chr3.2277	TATA-box	TATATA	1161	6	-	Arabidopsis thaliana	core promoter element around -30 of transcription start
evm.model.chr3.2277	TATA-box	ATATAT	1162	6	-	Brassica napus	core promoter element around -30 of transcription start
evm.model.chr3.2277	TATA-box	TATA	1163	4	-	Arabidopsis thaliana	core promoter element around -30 of transcription start
evm.model.chr3.2277	TATA-box	ATATAT	1205	6	-	Brassica napus	core promoter element around -30 of transcription start
evm.model.chr3.2277	TATA-box	TATA	1206	4	-	Arabidopsis thaliana	core promoter element around -30 of transcription start
evm.model.chr3.2277	TATA-box	TATACA	1210	6	-	Helianthus annuus	core promoter element around -30 of transcription start
evm.model.chr3.2277	TATA-box	TATA	1212	4	-	Arabidopsis thaliana	core promoter element around -30 of transcription start
evm.model.chr3.2277	TATA-box	ATATAT	1325	6	-	Brassica napus	core promoter element around -30 of transcription start
evm.model.chr3.2277	TATA-box	TATATA	1326	6	-	Arabidopsis thaliana	core promoter element around -30 of transcription start
evm.model.chr3.2277	TATA-box	ATATAT	1327	6	-	Brassica napus	core promoter element around -30 of transcription start
evm.model.chr3.2277	TATA-box	TATA	1328	4	-	Arabidopsis thaliana	core promoter element around -30 of transcription start
evm.model.chr3.2277	TATA-box	ATATAT	1490	6	-	Brassica napus	core promoter element around -30 of transcription start
evm.model.chr3.2277	TATA-box	TATATA	1491	6	-	Arabidopsis thaliana	core promoter element around -30 of transcription start
evm.model.chr3.2277	TATA-box	ATATAT	1492	6	-	Brassica napus	core promoter element around -30 of transcription start
evm.model.chr3.2277	TATA-box	TATA	1493	4	-	Arabidopsis thaliana	core promoter element around -30 of transcription start
evm.model.chr3.2277	TATA-box	ATATAT	1535	6	-	Brassica napus	core promoter element around -30 of transcription start
evm.model.chr3.2277	TATA-box	TATA	1536	4	-	Arabidopsis thaliana	core promoter element around -30 of transcription start
evm.model.chr3.2277	TATA-box	TATAAATA	1538	8	-	Daucus carota	core promoter element around -30 of transcription start
evm.model.chr3.2277	TATA-box	TATAAAT	1539	7	-	Brassica juncea	core promoter element around -30 of transcription start
evm.model.chr3.2277	TATA-box	TATAAA	1540	6	-	Helianthus annuus	core promoter element around -30 of transcription start
evm.model.chr3.2277	TATA-box	TATAA	1541	5	-	Arabidopsis thaliana	core promoter element around -30 of transcription start
evm.model.chr3.2277	TATA-box	TATA	1542	4	-	Arabidopsis thaliana	core promoter element around -30 of transcription start
evm.model.chr3.2277	TATA-box	TATA	1643	4	-	Arabidopsis thaliana	core promoter element around -30 of transcription start
evm.model.chr3.2277	TATA-box	ATTATA	1678	6	+	Brassica napus	core promoter element around -30 of transcription start
evm.model.chr3.2277	TATA-box	TATAA	1679	5	-	Arabidopsis thaliana	core promoter element around -30 of transcription start
evm.model.chr3.2277	TATA-box	TATA	1680	4	-	Arabidopsis thaliana	core promoter element around -30 of transcription start
evm.model.chr3.2277	TATA-box	ATTATA	1683	6	+	Brassica napus	core promoter element around -30 of transcription start
evm.model.chr3.2277	TATA-box	TATAA	1684	5	-	Arabidopsis thaliana	core promoter element around -30 of transcription start
evm.model.chr3.2277	TATA-box	TATA	1685	4	-	Arabidopsis thaliana	core promoter element around -30 of transcription start
evm.model.chr3.2277	TATA-box	TATATA	1874	6	-	Arabidopsis thaliana	core promoter element around -30 of transcription start
evm.model.chr3.2277	TATA-box	ATATAT	1875	6	-	Brassica napus	core promoter element around -30 of transcription start
evm.model.chr3.2277	TATA-box	TATA	1876	4	-	Arabidopsis thaliana	core promoter element around -30 of transcription start
evm.model.chr3.2277	TATA-box	ATATAT	1957	6	-	Brassica napus	core promoter element around -30 of transcription start
evm.model.chr3.2277	TATA-box	TATA	1958	4	-	Arabidopsis thaliana	core promoter element around -30 of transcription start
evm.model.chr3.2277	Unnamed__6	taTAAATATct	891	10	-	Zea mays
evm.model.chr3.2277	Unnamed__6	taTAAATATct	1535	10	-	Zea mays
evm.model.chr3.2277	W box	TTGACC	80	6	+	Arabidopsis thaliana
evm.model.chr3.2277	W box	TTGACC	98	6	-	Arabidopsis thaliana
evm.model.chr3.2277	W box	TTGACC	1134	6	-	Arabidopsis thaliana
evm.model.chr3.2277	W box	TTGACC	1461	6	-	Arabidopsis thaliana
evm.model.chr3.2277	STRE	AGGGG	49	5	-	Arabidopsis thaliana
evm.model.chr3.2277	ABRE	ACGTG	929	5	-	Arabidopsis thaliana	cis-acting element involved in the abscisic acid responsiveness
evm.model.chr3.2277	ABRE	ACGTG	1509	5	-	Arabidopsis thaliana	cis-acting element involved in the abscisic acid responsiveness
evm.model.chr3.2277	Unnamed__1	CGTGG	1996	5	-	Zea mays
evm.model.chr3.2277	TATA	TATAAAAT	1685	8	+	Arabidopsis thaliana
evm.model.chr3.389	P-box	CCTTTTG	1391	7	-	Oryza sativa	gibberellin-responsive element
evm.model.chr3.389	ARE	AAACCA	777	6	+	Zea mays	cis-acting regulatory element essential for the anaerobic induction
evm.model.chr3.389	ARE	AAACCA	1956	6	+	Zea mays	cis-acting regulatory element essential for the anaerobic induction
evm.model.chr3.389	G-box	ACACGTGGC	1510	9	+	Brassica napus	cis-acting regulatory element involved in light responsiveness
evm.model.chr3.389	G-box	CACGTG	1511	6	-	Arabidopsis thaliana	cis-acting regulatory element involved in light responsiveness
evm.model.chr3.389	CAAT-box	CAAT	42	4	+	Nicotiana glutinosa
evm.model.chr3.389	CAAT-box	CAAAT	48	5	-	Pisum sativum	common cis-acting element in promoter and enhancer regions
evm.model.chr3.389	CAAT-box	CAAAT	59	5	-	Pisum sativum	common cis-acting element in promoter and enhancer regions
evm.model.chr3.389	CAAT-box	CAAT	73	4	+	Nicotiana glutinosa
evm.model.chr3.389	CAAT-box	CAAAT	150	5	-	Pisum sativum	common cis-acting element in promoter and enhancer regions
evm.model.chr3.389	CAAT-box	CAAAT	174	5	+	Pisum sativum	common cis-acting element in promoter and enhancer regions
evm.model.chr3.389	CAAT-box	CAAT	221	4	-	Nicotiana glutinosa
evm.model.chr3.389	CAAT-box	CCAAT	276	5	+	Arabidopsis thaliana	common cis-acting element in promoter and enhancer regions
evm.model.chr3.389	CAAT-box	CAAT	277	4	+	Nicotiana glutinosa
evm.model.chr3.389	CAAT-box	CAAT	343	4	+	Nicotiana glutinosa
evm.model.chr3.389	CAAT-box	CAAT	421	4	+	Nicotiana glutinosa
evm.model.chr3.389	CAAT-box	CAAT	458	4	+	Nicotiana glutinosa
evm.model.chr3.389	CAAT-box	CCAAT	474	5	+	Arabidopsis thaliana	common cis-acting element in promoter and enhancer regions
evm.model.chr3.389	CAAT-box	CAAT	475	4	+	Nicotiana glutinosa
evm.model.chr3.389	CAAT-box	CAAAT	484	5	+	Pisum sativum	common cis-acting element in promoter and enhancer regions
evm.model.chr3.389	CAAT-box	CAAAT	607	5	-	Pisum sativum	common cis-acting element in promoter and enhancer regions
evm.model.chr3.389	CAAT-box	CAAT	620	4	-	Nicotiana glutinosa
evm.model.chr3.389	CAAT-box	CAAT	655	4	+	Nicotiana glutinosa
evm.model.chr3.389	CAAT-box	CCAAT	669	5	+	Arabidopsis thaliana	common cis-acting element in promoter and enhancer regions
evm.model.chr3.389	CAAT-box	CAAT	670	4	+	Nicotiana glutinosa
evm.model.chr3.389	CAAT-box	CAAT	674	4	+	Nicotiana glutinosa
evm.model.chr3.389	CAAT-box	CAAAT	699	5	-	Pisum sativum	common cis-acting element in promoter and enhancer regions
evm.model.chr3.389	CAAT-box	CCAAT	760	5	+	Arabidopsis thaliana	common cis-acting element in promoter and enhancer regions
evm.model.chr3.389	CAAT-box	CAAT	761	4	+	Nicotiana glutinosa
evm.model.chr3.389	CAAT-box	CAAT	765	4	+	Nicotiana glutinosa
evm.model.chr3.389	CAAT-box	CAAAT	813	5	+	Pisum sativum	common cis-acting element in promoter and enhancer regions
evm.model.chr3.389	CAAT-box	CAAAT	826	5	+	Pisum sativum	common cis-acting element in promoter and enhancer regions
evm.model.chr3.389	CAAT-box	CCAAT	838	5	+	Arabidopsis thaliana	common cis-acting element in promoter and enhancer regions
evm.model.chr3.389	CAAT-box	CAAT	839	4	+	Nicotiana glutinosa
evm.model.chr3.389	CAAT-box	TGCCAAC	845	7	-	Petunia hybrida	common cis-acting element in promoter and enhancer regions
evm.model.chr3.389	CAAT-box	CAAAT	924	5	-	Pisum sativum	common cis-acting element in promoter and enhancer regions
evm.model.chr3.389	CAAT-box	CAAT	1047	4	+	Nicotiana glutinosa
evm.model.chr3.389	CAAT-box	CCAAT	1055	5	+	Arabidopsis thaliana	common cis-acting element in promoter and enhancer regions
evm.model.chr3.389	CAAT-box	CAAT	1056	4	+	Nicotiana glutinosa
evm.model.chr3.389	CAAT-box	CAAT	1101	4	-	Nicotiana glutinosa
evm.model.chr3.389	CAAT-box	CAAT	1142	4	-	Nicotiana glutinosa
evm.model.chr3.389	CAAT-box	CCAAT	1177	5	+	Arabidopsis thaliana	common cis-acting element in promoter and enhancer regions
evm.model.chr3.389	CAAT-box	CAAT	1178	4	+	Nicotiana glutinosa
evm.model.chr3.389	CAAT-box	CAAT	1292	4	-	Nicotiana glutinosa
evm.model.chr3.389	CAAT-box	CAAT	1365	4	-	Nicotiana glutinosa
evm.model.chr3.389	CAAT-box	CAAT	1401	4	-	Nicotiana glutinosa
evm.model.chr3.389	CAAT-box	CAAT	1420	4	-	Nicotiana glutinosa
evm.model.chr3.389	CAAT-box	CAAT	1436	4	+	Nicotiana glutinosa
evm.model.chr3.389	CAAT-box	CAAAT	1543	5	+	Pisum sativum	common cis-acting element in promoter and enhancer regions
evm.model.chr3.389	CAAT-box	CAAT	1546	4	-	Nicotiana glutinosa
evm.model.chr3.389	CAAT-box	CAAT	1605	4	+	Nicotiana glutinosa
evm.model.chr3.389	CAAT-box	CAAT	1611	4	+	Nicotiana glutinosa
evm.model.chr3.389	CAAT-box	CCCAATTT	1876	8	+	Arabidopsis thaliana	common cis-acting element in promoter and enhancer regions
evm.model.chr3.389	CAAT-box	CCAAT	1877	5	+	Arabidopsis thaliana	common cis-acting element in promoter and enhancer regions
evm.model.chr3.389	CAAT-box	CAAT	1878	4	+	Nicotiana glutinosa
evm.model.chr3.389	CAAT-box	CAAT	1917	4	-	Nicotiana glutinosa
evm.model.chr3.389	CAAT-box	CAAT	1983	4	+	Nicotiana glutinosa
evm.model.chr3.389	CAAT-box	CAAAT	1989	5	+	Pisum sativum	common cis-acting element in promoter and enhancer regions
evm.model.chr3.389	CAAT-box	CAAAT	1996	5	+	Pisum sativum	common cis-acting element in promoter and enhancer regions
evm.model.chr3.389	CAAT-box	CCAAT	2002	5	+	Arabidopsis thaliana	common cis-acting element in promoter and enhancer regions
evm.model.chr3.389	CAAT-box	CAAT	2003	4	+	Nicotiana glutinosa
evm.model.chr3.389	Box 4	ATTAAT	162	6	+	Petroselinum crispum	part of a conserved DNA module involved in light responsiveness
evm.model.chr3.389	I-box	gGATAAGGTG	268	10	-	Zea mays	part of a light responsive element
evm.model.chr3.389	I-box	cCATATCCAAT	270	10	+	Flaveria trinervia	part of a light responsive element
evm.model.chr3.389	LAMP-element	CCTTATCCA	270	9	+	Spinacia oleracea	part of a light responsive element
evm.model.chr3.389	AT~TATA-box	TATATA	1738	6	-	Arabidopsis thaliana
evm.model.chr3.389	GT1-motif	GGTTAA	1019	6	+	Arabidopsis thaliana	light responsive element
evm.model.chr3.389	GT1-motif	GGTTAA	1484	6	+	Arabidopsis thaliana	light responsive element
evm.model.chr3.389	G-Box	CACGTG	1511	6	-	Pisum sativum	cis-acting regulatory element involved in light responsiveness
evm.model.chr3.389	MYC	CATTTG	47	6	+	Arabidopsis thaliana
evm.model.chr3.389	MYC	CATTTG	149	6	+	Arabidopsis thaliana
evm.model.chr3.389	MYC	CATTTG	174	6	-	Arabidopsis thaliana
evm.model.chr3.389	MYC	CATTTG	698	6	+	Arabidopsis thaliana
evm.model.chr3.389	MYC	CATTTG	826	6	-	Arabidopsis thaliana
evm.model.chr3.389	MYC	CATTTG	923	6	+	Arabidopsis thaliana
evm.model.chr3.389	MYC	CATGTG	1107	6	+	Arabidopsis thaliana
evm.model.chr3.389	ERE	ATTTTAAA	770	8	+	Nicotiana glutinos
evm.model.chr3.389	MYB	CAACCA	281	6	+	Arabidopsis thaliana
evm.model.chr3.389	GCN4_motif	TGAGTCA	260	7	-	Oryza sativa	cis-regulatory element involved in endosperm expression
evm.model.chr3.389	GCN4_motif	TGAGTCA	956	7	+	Oryza sativa	cis-regulatory element involved in endosperm expression
evm.model.chr3.389	AAGAA-motif	GAAAGAA	1635	7	+	Avena sativa
evm.model.chr3.389	AAGAA-motif	GAAAGAA	1760	7	+	Avena sativa
evm.model.chr3.389	Unnamed__4	CTCC	96	4	-	Petroselinum hortense
evm.model.chr3.389	Unnamed__4	CTCC	331	4	-	Petroselinum hortense
evm.model.chr3.389	Unnamed__4	CTCC	413	4	-	Petroselinum hortense
evm.model.chr3.389	Unnamed__4	CTCC	463	4	+	Petroselinum hortense
evm.model.chr3.389	Unnamed__4	CTCC	646	4	-	Petroselinum hortense
evm.model.chr3.389	Unnamed__4	CTCC	930	4	+	Petroselinum hortense
evm.model.chr3.389	Unnamed__4	CTCC	1135	4	+	Petroselinum hortense
evm.model.chr3.389	Unnamed__4	CTCC	1352	4	+	Petroselinum hortense
evm.model.chr3.389	Unnamed__4	CTCC	1372	4	+	Petroselinum hortense
evm.model.chr3.389	Unnamed__4	CTCC	1454	4	+	Petroselinum hortense
evm.model.chr3.389	Unnamed__4	CTCC	1457	4	+	Petroselinum hortense
evm.model.chr3.389	Unnamed__4	CTCC	1625	4	-	Petroselinum hortense
evm.model.chr3.389	Unnamed__4	CTCC	1692	4	-	Petroselinum hortense
evm.model.chr3.389	Unnamed__4	CTCC	1777	4	-	Petroselinum hortense
evm.model.chr3.389	Unnamed__4	CTCC	1789	4	-	Petroselinum hortense
evm.model.chr3.389	Unnamed__4	CTCC	1859	4	+	Petroselinum hortense
evm.model.chr3.389	TCCC-motif	TCTCCCT	329	7	-	Spinacia oleracea	part of a light responsive element
evm.model.chr3.389	TATA-box	TATACA	32	6	-	Helianthus annuus	core promoter element around -30 of transcription start
evm.model.chr3.389	TATA-box	TATA	34	4	+	Arabidopsis thaliana	core promoter element around -30 of transcription start
evm.model.chr3.389	TATA-box	ATTATA	115	6	+	Brassica napus	core promoter element around -30 of transcription start
evm.model.chr3.389	TATA-box	TATAA	116	5	-	Arabidopsis thaliana	core promoter element around -30 of transcription start
evm.model.chr3.389	TATA-box	TATA	117	4	+	Arabidopsis thaliana	core promoter element around -30 of transcription start
evm.model.chr3.389	TATA-box	ATTATA	286	6	+	Brassica napus	core promoter element around -30 of transcription start
evm.model.chr3.389	TATA-box	TATAA	287	5	-	Arabidopsis thaliana	core promoter element around -30 of transcription start
evm.model.chr3.389	TATA-box	TATA	288	4	+	Arabidopsis thaliana	core promoter element around -30 of transcription start
evm.model.chr3.389	TATA-box	TATA	373	4	+	Arabidopsis thaliana	core promoter element around -30 of transcription start
evm.model.chr3.389	TATA-box	TATA	399	4	+	Arabidopsis thaliana	core promoter element around -30 of transcription start
evm.model.chr3.389	TATA-box	TATA	468	4	+	Arabidopsis thaliana	core promoter element around -30 of transcription start
evm.model.chr3.389	TATA-box	ATATAT	603	6	+	Brassica napus	core promoter element around -30 of transcription start
evm.model.chr3.389	TATA-box	TATA	604	4	+	Arabidopsis thaliana	core promoter element around -30 of transcription start
evm.model.chr3.389	TATA-box	TATA	979	4	+	Arabidopsis thaliana	core promoter element around -30 of transcription start
evm.model.chr3.389	TATA-box	TATACA	984	6	-	Helianthus annuus	core promoter element around -30 of transcription start
evm.model.chr3.389	TATA-box	TATA	986	4	+	Arabidopsis thaliana	core promoter element around -30 of transcription start
evm.model.chr3.389	TATA-box	ATATAA	1002	6	+	Brassica oleracea	core promoter element around -30 of transcription start
evm.model.chr3.389	TATA-box	TATA	1003	4	+	Arabidopsis thaliana	core promoter element around -30 of transcription start
evm.model.chr3.389	TATA-box	TATACA	1095	6	-	Helianthus annuus	core promoter element around -30 of transcription start
evm.model.chr3.389	TATA-box	TATA	1097	4	-	Arabidopsis thaliana	core promoter element around -30 of transcription start
evm.model.chr3.389	TATA-box	TATA	1327	4	-	Arabidopsis thaliana	core promoter element around -30 of transcription start
evm.model.chr3.389	TATA-box	TATTTAAA	1532	8	-	Arabidopsis thaliana	core promoter element around -30 of transcription start
evm.model.chr3.389	TATA-box	TATA	1721	4	-	Arabidopsis thaliana	core promoter element around -30 of transcription start
evm.model.chr3.389	TATA-box	TATATA	1738	6	-	Arabidopsis thaliana	core promoter element around -30 of transcription start
evm.model.chr3.389	TATA-box	TATA	1740	4	-	Arabidopsis thaliana	core promoter element around -30 of transcription start
evm.model.chr3.389	TATA-box	ATTATA	1849	6	+	Brassica napus	core promoter element around -30 of transcription start
evm.model.chr3.389	TATA-box	TATAA	1850	5	-	Arabidopsis thaliana	core promoter element around -30 of transcription start
evm.model.chr3.389	TATA-box	TATA	1851	4	-	Arabidopsis thaliana	core promoter element around -30 of transcription start
evm.model.chr3.389	TATA-box	ccTATAAAaa	1862	9	+	Arabidopsis thaliana	core promoter element around -30 of transcription start
evm.model.chr3.389	TGACG-motif	TGACG	1540	5	-	Hordeum vulgare	cis-acting regulatory element involved in the MeJA-responsiveness
evm.model.chr3.389	CGTCA-motif	CGTCA	1540	5	+	Hordeum vulgare	cis-acting regulatory element involved in the MeJA-responsiveness
evm.model.chr3.389	as-1	TGACG	1540	5	-	Arabidopsis thaliana
evm.model.chr3.389	RY-element	CATGCATG	498	8	+	Helianthus annuus	cis-acting regulatory element involved in seed-specific regulation
evm.model.chr3.389	STRE	AGGGG	98	5	+	Arabidopsis thaliana
evm.model.chr3.389	STRE	AGGGG	225	5	-	Arabidopsis thaliana
evm.model.chr3.389	STRE	AGGGG	915	5	-	Arabidopsis thaliana
evm.model.chr3.389	STRE	AGGGG	1354	5	-	Arabidopsis thaliana
evm.model.chr3.389	STRE	AGGGG	1641	5	+	Arabidopsis thaliana
evm.model.chr3.389	W box	TTGACC	514	6	+	Arabidopsis thaliana
evm.model.chr3.389	W box	TTGACC	1248	6	-	Arabidopsis thaliana
evm.model.chr3.389	AT-rich element	ATAGAAATCAA	1461	10	-	Glycine max	binding site of AT-rich DNA binding protein (ATBP-1)
evm.model.chr3.389	ABRE	GACACGTGGC	1509	9	+	Triticum aestivum	cis-acting element involved in the abscisic acid responsiveness
evm.model.chr3.389	ABRE	CACGTG	1511	6	-	Arabidopsis thaliana	cis-acting element involved in the abscisic acid responsiveness
evm.model.chr3.389	ABRE	ACGTG	1512	5	+	Arabidopsis thaliana	cis-acting element involved in the abscisic acid responsiveness
evm.model.chr3.389	GATA-motif	GATAGGA	964	7	+	Arabidopsis thaliana	part of a light responsive element
evm.model.chr3.389	Unnamed__1	CGTGG	1513	5	+	Zea mays
evm.model.chr3.389	AC-II	CCACCAACCCCC	1643	11	-	Phaseolus vulgaris
evm.model.chr3.389	AP-1	TGAGTTAG	504	8	+	Arabidopsis thaliana
evm.model.chr3.676	CAAT-box	CAAT	170	4	-	Nicotiana glutinosa
evm.model.chr3.676	CAAT-box	CAAT	186	4	+	Nicotiana glutinosa
evm.model.chr3.676	CAAT-box	CAAT	292	4	-	Nicotiana glutinosa
evm.model.chr3.676	CAAT-box	CAAT	343	4	-	Nicotiana glutinosa
evm.model.chr3.676	CAAT-box	CAAAT	347	5	+	Pisum sativum	common cis-acting element in promoter and enhancer regions
evm.model.chr3.676	CAAT-box	CAAT	472	4	+	Nicotiana glutinosa
evm.model.chr3.676	CAAT-box	CAAT	490	4	-	Nicotiana glutinosa
evm.model.chr3.676	CAAT-box	CAAT	496	4	+	Nicotiana glutinosa
evm.model.chr3.676	CAAT-box	CAAAT	498	5	-	Pisum sativum	common cis-acting element in promoter and enhancer regions
evm.model.chr3.676	CAAT-box	AGCTCAATTTCA	551	11	-	Daucus carota	common cis-acting element in promoter and enhancer regions
evm.model.chr3.676	CAAT-box	CCAAT	572	5	-	Arabidopsis thaliana	common cis-acting element in promoter and enhancer regions
evm.model.chr3.676	CAAT-box	CAAT	670	4	-	Nicotiana glutinosa
evm.model.chr3.676	CAAT-box	CAAT	731	4	+	Nicotiana glutinosa
evm.model.chr3.676	CAAT-box	CAAAT	736	5	-	Pisum sativum	common cis-acting element in promoter and enhancer regions
evm.model.chr3.676	CAAT-box	CAAAT	753	5	-	Pisum sativum	common cis-acting element in promoter and enhancer regions
evm.model.chr3.676	CAAT-box	CCCAATTT	782	8	-	Arabidopsis thaliana	common cis-acting element in promoter and enhancer regions
evm.model.chr3.676	CAAT-box	CCAAT	784	5	-	Arabidopsis thaliana	common cis-acting element in promoter and enhancer regions
evm.model.chr3.676	CAAT-box	CAAT	792	4	-	Nicotiana glutinosa
evm.model.chr3.676	CAAT-box	CAAT	798	4	+	Nicotiana glutinosa
evm.model.chr3.676	CAAT-box	CAAT	805	4	-	Nicotiana glutinosa
evm.model.chr3.676	CAAT-box	CAAAT	855	5	-	Pisum sativum	common cis-acting element in promoter and enhancer regions
evm.model.chr3.676	CAAT-box	CCAAT	896	5	-	Arabidopsis thaliana	common cis-acting element in promoter and enhancer regions
evm.model.chr3.676	CAAT-box	CAAT	910	4	-	Nicotiana glutinosa
evm.model.chr3.676	CAAT-box	CAAT	918	4	+	Nicotiana glutinosa
evm.model.chr3.676	CAAT-box	CAAT	1047	4	+	Nicotiana glutinosa
evm.model.chr3.676	CAAT-box	CAAT	1078	4	+	Nicotiana glutinosa
evm.model.chr3.676	CAAT-box	CAAT	1146	4	+	Nicotiana glutinosa
evm.model.chr3.676	CAAT-box	CAAAT	1237	5	-	Pisum sativum	common cis-acting element in promoter and enhancer regions
evm.model.chr3.676	CAAT-box	CAAT	1256	4	-	Nicotiana glutinosa
evm.model.chr3.676	CAAT-box	CAAT	1263	4	-	Nicotiana glutinosa
evm.model.chr3.676	CAAT-box	CAAT	1372	4	-	Nicotiana glutinosa
evm.model.chr3.676	CAAT-box	CAAT	1391	4	-	Nicotiana glutinosa
evm.model.chr3.676	CAAT-box	CCAAT	1402	5	-	Arabidopsis thaliana	common cis-acting element in promoter and enhancer regions
evm.model.chr3.676	CAAT-box	CAAT	1453	4	-	Nicotiana glutinosa
evm.model.chr3.676	CAAT-box	CCAAT	1479	5	-	Arabidopsis thaliana	common cis-acting element in promoter and enhancer regions
evm.model.chr3.676	CAAT-box	CAAT	1605	4	-	Nicotiana glutinosa
evm.model.chr3.676	CAAT-box	CAAAT	1673	5	-	Pisum sativum	common cis-acting element in promoter and enhancer regions
evm.model.chr3.676	CAAT-box	CAAAT	1680	5	-	Pisum sativum	common cis-acting element in promoter and enhancer regions
evm.model.chr3.676	CAAT-box	CCAAT	1725	5	-	Arabidopsis thaliana	common cis-acting element in promoter and enhancer regions
evm.model.chr3.676	CAAT-box	TGCCAAC	1803	7	-	Petunia hybrida	common cis-acting element in promoter and enhancer regions
evm.model.chr3.676	CAAT-box	CAAT	1809	4	-	Nicotiana glutinosa
evm.model.chr3.676	CAAT-box	CAAAT	1828	5	+	Pisum sativum	common cis-acting element in promoter and enhancer regions
evm.model.chr3.676	CAAT-box	CAAT	1864	4	-	Nicotiana glutinosa
evm.model.chr3.676	CAAT-box	CAAAT	1883	5	-	Pisum sativum	common cis-acting element in promoter and enhancer regions
evm.model.chr3.676	CAAT-box	CAAAT	1917	5	-	Pisum sativum	common cis-acting element in promoter and enhancer regions
evm.model.chr3.676	CAAT-box	CAAT	1961	4	-	Nicotiana glutinosa
evm.model.chr3.676	ATCT-motif	AATCTAATCC	1168	9	+	Pisum sativum	part of a conserved DNA module involved in light responsiveness
evm.model.chr3.676	G-box	CACGTG	1542	6	-	Arabidopsis thaliana	cis-acting regulatory element involved in light responsiveness
evm.model.chr3.676	ARE	AAACCA	392	6	-	Zea mays	cis-acting regulatory element essential for the anaerobic induction
evm.model.chr3.676	ARE	AAACCA	1298	6	-	Zea mays	cis-acting regulatory element essential for the anaerobic induction
evm.model.chr3.676	WRE3	CCACCT	822	6	-	Pisum sativum
evm.model.chr3.676	WRE3	CCACCT	999	6	-	Pisum sativum
evm.model.chr3.676	AT~TATA-box	TATATAAA	1016	8	-	Arabidopsis thaliana
evm.model.chr3.676	AT~TATA-box	TATATA	1018	6	-	Arabidopsis thaliana
evm.model.chr3.676	CTAG-motif	ACTAGCAGAA	1892	9	-	Avena sativa
evm.model.chr3.676	AuxRR-core	GGTCCAT	899	7	+	Nicotiana tabacum	cis-acting regulatory element involved in auxin responsiveness
evm.model.chr3.676	I-box	AAGATAAGGCT	428	10	+	Gossypium hirsutum	part of a light responsive element
evm.model.chr3.676	LAMP-element	CTTTATCA	1781	8	-	Pisum sativum	part of a light responsive element
evm.model.chr3.676	Box 4	ATTAAT	1352	6	-	Petroselinum crispum	part of a conserved DNA module involved in light responsiveness
evm.model.chr3.676	Box 4	ATTAAT	1744	6	-	Petroselinum crispum	part of a conserved DNA module involved in light responsiveness
evm.model.chr3.676	TCA-element	CCATCTTTTT	864	9	-	Nicotiana tabacum	cis-acting element involved in salicylic acid responsiveness
evm.model.chr3.676	MYB	CAACAG	61	6	-	Arabidopsis thaliana
evm.model.chr3.676	MYB	CAACCA	1712	6	-	Arabidopsis thaliana
evm.model.chr3.676	MYB	CAACAG	1801	6	-	Arabidopsis thaliana
evm.model.chr3.676	MYB	TAACCA	1907	6	-	Arabidopsis thaliana
evm.model.chr3.676	MYB-like sequence	TAACCA	1907	6	-	Arabidopsis thaliana
evm.model.chr3.676	box S	AGCCACC	316	7	-	Arabidopsis thaliana
evm.model.chr3.676	MYC	CATGTG	623	6	-	Arabidopsis thaliana
evm.model.chr3.676	MYC	CATTTG	735	6	+	Arabidopsis thaliana
evm.model.chr3.676	MYC	CATTTG	1679	6	+	Arabidopsis thaliana
evm.model.chr3.676	G-Box	CACGTG	1542	6	-	Pisum sativum	cis-acting regulatory element involved in light responsiveness
evm.model.chr3.676	circadian	CAAAGATATC	1307	9	-	Lycopersicon esculentum	cis-acting regulatory element involved in circadian control
evm.model.chr3.676	Unnamed__2	CCCCGG	81	6	-	Zea mays
evm.model.chr3.676	AAGAA-motif	GAAAGAA	1214	7	+	Avena sativa
evm.model.chr3.676	AAGAA-motif	GAAAGAA	1753	7	+	Avena sativa
evm.model.chr3.676	AAGAA-motif	gGTAAAGAAA	1942	10	+	Avena sativa
evm.model.chr3.676	Unnamed__4	CTCC	28	4	-	Petroselinum hortense
evm.model.chr3.676	Unnamed__4	CTCC	510	4	-	Petroselinum hortense
evm.model.chr3.676	Unnamed__4	CTCC	714	4	-	Petroselinum hortense
evm.model.chr3.676	Unnamed__4	CTCC	931	4	-	Petroselinum hortense
evm.model.chr3.676	Unnamed__4	CTCC	1003	4	-	Petroselinum hortense
evm.model.chr3.676	Unnamed__4	CTCC	1059	4	-	Petroselinum hortense
evm.model.chr3.676	Unnamed__4	CTCC	1463	4	+	Petroselinum hortense
evm.model.chr3.676	Unnamed__4	CTCC	1564	4	+	Petroselinum hortense
evm.model.chr3.676	Unnamed__4	CTCC	1568	4	+	Petroselinum hortense
evm.model.chr3.676	Unnamed__4	CTCC	1577	4	+	Petroselinum hortense
evm.model.chr3.676	Unnamed__4	CTCC	1633	4	-	Petroselinum hortense
evm.model.chr3.676	Unnamed__4	CTCC	1769	4	-	Petroselinum hortense
evm.model.chr3.676	Unnamed__4	CTCC	1939	4	-	Petroselinum hortense
evm.model.chr3.676	Unnamed__4	CTCC	1952	4	-	Petroselinum hortense
evm.model.chr3.676	WUN-motif	AAATTTCCT	850	9	-	Brassica oleracea	wound-responsive element
evm.model.chr3.676	WUN-motif	AAATTACT	1409	8	-	Nicotiana glutinosa
evm.model.chr3.676	CGTCA-motif	CGTCA	245	5	+	Hordeum vulgare	cis-acting regulatory element involved in the MeJA-responsiveness
evm.model.chr3.676	CGTCA-motif	CGTCA	1087	5	-	Hordeum vulgare	cis-acting regulatory element involved in the MeJA-responsiveness
evm.model.chr3.676	TGACG-motif	TGACG	245	5	-	Hordeum vulgare	cis-acting regulatory element involved in the MeJA-responsiveness
evm.model.chr3.676	TGACG-motif	TGACG	1087	5	+	Hordeum vulgare	cis-acting regulatory element involved in the MeJA-responsiveness
evm.model.chr3.676	TATA-box	TACAAAA	252	7	-	Oryza sativa	core promoter element around -30 of transcription start
evm.model.chr3.676	TATA-box	ATATAT	269	6	+	Brassica napus	core promoter element around -30 of transcription start
evm.model.chr3.676	TATA-box	TATA	270	4	+	Arabidopsis thaliana	core promoter element around -30 of transcription start
evm.model.chr3.676	TATA-box	TATA	366	4	+	Arabidopsis thaliana	core promoter element around -30 of transcription start
evm.model.chr3.676	TATA-box	TACAAAA	420	7	-	Oryza sativa	core promoter element around -30 of transcription start
evm.model.chr3.676	TATA-box	TATA	609	4	+	Arabidopsis thaliana	core promoter element around -30 of transcription start
evm.model.chr3.676	TATA-box	TATA	819	4	+	Arabidopsis thaliana	core promoter element around -30 of transcription start
evm.model.chr3.676	TATA-box	taTATAAAtc	1014	9	-	Arabidopsis thaliana	core promoter element around -30 of transcription start
evm.model.chr3.676	TATA-box	TATAAAA	1015	7	-	Pisum sativum	core promoter element around -30 of transcription start
evm.model.chr3.676	TATA-box	TATAAA	1016	6	-	Helianthus annuus	core promoter element around -30 of transcription start
evm.model.chr3.676	TATA-box	TATATAA	1017	7	-	Arabidopsis thaliana	core promoter element around -30 of transcription start
evm.model.chr3.676	TATA-box	TATATA	1018	6	-	Arabidopsis thaliana	core promoter element around -30 of transcription start
evm.model.chr3.676	TATA-box	ATATAT	1019	6	-	Brassica napus	core promoter element around -30 of transcription start
evm.model.chr3.676	TATA-box	TATA	1020	4	-	Arabidopsis thaliana	core promoter element around -30 of transcription start
evm.model.chr3.676	TATA-box	TACAAAA	1190	7	-	Oryza sativa	core promoter element around -30 of transcription start
evm.model.chr3.676	TATA-box	TATAAAT	1686	7	-	Brassica juncea	core promoter element around -30 of transcription start
evm.model.chr3.676	TATA-box	TATAAA	1687	6	-	Helianthus annuus	core promoter element around -30 of transcription start
evm.model.chr3.676	TATA-box	TATAA	1688	5	-	Arabidopsis thaliana	core promoter element around -30 of transcription start
evm.model.chr3.676	TATA-box	TATA	1689	4	-	Arabidopsis thaliana	core promoter element around -30 of transcription start
evm.model.chr3.676	TATA-box	TATAAATA	1737	8	-	Daucus carota	core promoter element around -30 of transcription start
evm.model.chr3.676	TATA-box	TATAAAT	1738	7	-	Brassica juncea	core promoter element around -30 of transcription start
evm.model.chr3.676	TATA-box	TATAAA	1739	6	-	Helianthus annuus	core promoter element around -30 of transcription start
evm.model.chr3.676	TATA-box	TATAA	1740	5	-	Arabidopsis thaliana	core promoter element around -30 of transcription start
evm.model.chr3.676	TATA-box	TATA	1741	4	-	Arabidopsis thaliana	core promoter element around -30 of transcription start
evm.model.chr3.676	TATA-box	ccTATAAAaa	1789	9	-	Arabidopsis thaliana	core promoter element around -30 of transcription start
evm.model.chr3.676	CAT-box	GCCACT	1870	6	-	Arabidopsis thaliana	cis-acting regulatory element related to meristem expression
evm.model.chr3.676	Myb-binding site	CAACAG	61	6	-	Nicotiana tabacum
evm.model.chr3.676	Myb-binding site	CAACAG	1801	6	-	Nicotiana tabacum
evm.model.chr3.676	STRE	AGGGG	370	5	+	Arabidopsis thaliana
evm.model.chr3.676	STRE	AGGGG	1625	5	+	Arabidopsis thaliana
evm.model.chr3.676	as-1	TGACG	245	5	-	Arabidopsis thaliana
evm.model.chr3.676	as-1	TGACG	1087	5	+	Arabidopsis thaliana
evm.model.chr3.676	TCT-motif	TCTTAC	256	6	-	Arabidopsis thaliana	part of a light responsive element
evm.model.chr3.676	TCT-motif	TCTTAC	594	6	+	Arabidopsis thaliana	part of a light responsive element
evm.model.chr3.676	TCT-motif	TCTTAC	760	6	+	Arabidopsis thaliana	part of a light responsive element
evm.model.chr3.676	Unnamed__1	CGTGG	91	5	-	Zea mays
evm.model.chr3.676	AC-II	TCACCAACCCCC	1626	11	-	Populus tremuloides
evm.model.chr3.676	ABRE	CACGTG	1542	6	-	Arabidopsis thaliana	cis-acting element involved in the abscisic acid responsiveness
evm.model.chr3.676	ABRE	ACGTG	1543	5	+	Arabidopsis thaliana	cis-acting element involved in the abscisic acid responsiveness
evm.model.chr3.676	Sp1	GGGCGG	533	6	+	Oryza sativa	light responsive element
evm.model.chr5.1382	TCCC-motif	TCTCCCT	335	7	-	Spinacia oleracea	part of a light responsive element
evm.model.chr5.1382	MYB recognition site	CCGTTG	1782	6	+	Arabidopsis thaliana
evm.model.chr5.1382	Box II	ACACGTAGA	1654	9	-	Arabidopsis thaliana	part of a light responsive element
evm.model.chr5.1382	Unnamed__4	CTCC	101	4	-	Petroselinum hortense
evm.model.chr5.1382	Unnamed__4	CTCC	128	4	-	Petroselinum hortense
evm.model.chr5.1382	Unnamed__4	CTCC	176	4	+	Petroselinum hortense
evm.model.chr5.1382	Unnamed__4	CTCC	337	4	-	Petroselinum hortense
evm.model.chr5.1382	Unnamed__4	CTCC	530	4	-	Petroselinum hortense
evm.model.chr5.1382	Unnamed__4	CTCC	862	4	-	Petroselinum hortense
evm.model.chr5.1382	Unnamed__4	CTCC	1091	4	-	Petroselinum hortense
evm.model.chr5.1382	Unnamed__4	CTCC	1193	4	+	Petroselinum hortense
evm.model.chr5.1382	Unnamed__4	CTCC	1203	4	+	Petroselinum hortense
evm.model.chr5.1382	Unnamed__4	CTCC	1667	4	+	Petroselinum hortense
evm.model.chr5.1382	Unnamed__4	CTCC	1763	4	+	Petroselinum hortense
evm.model.chr5.1382	MYC	CATTTG	96	6	+	Arabidopsis thaliana
evm.model.chr5.1382	MYC	CATTTG	463	6	+	Arabidopsis thaliana
evm.model.chr5.1382	MYC	CAATTG	1115	6	-	Arabidopsis thaliana
evm.model.chr5.1382	MYC	CATGTG	1128	6	+	Arabidopsis thaliana
evm.model.chr5.1382	MYC	CAATTG	1682	6	-	Arabidopsis thaliana
evm.model.chr5.1382	MYC	CAATTG	1706	6	-	Arabidopsis thaliana
evm.model.chr5.1382	MYC	CATTTG	1876	6	-	Arabidopsis thaliana
evm.model.chr5.1382	MYB-like sequence	TAACCA	282	6	-	Arabidopsis thaliana
evm.model.chr5.1382	MYB-like sequence	TAACCA	467	6	-	Arabidopsis thaliana
evm.model.chr5.1382	MYB	TAACCA	282	6	-	Arabidopsis thaliana
evm.model.chr5.1382	MYB	TAACCA	467	6	-	Arabidopsis thaliana
evm.model.chr5.1382	MYB	CAACAG	1560	6	+	Arabidopsis thaliana
evm.model.chr5.1382	Myc	TCTCTTA	1373	7	+	Arabidopsis thaliana
evm.model.chr5.1382	AT~TATA-box	TATATA	1014	6	-	Arabidopsis thaliana
evm.model.chr5.1382	TCA-element	CCATCTTTTT	1844	9	-	Nicotiana tabacum	cis-acting element involved in salicylic acid responsiveness
evm.model.chr5.1382	TCA-element	CCATCTTTTT	1931	9	+	Nicotiana tabacum	cis-acting element involved in salicylic acid responsiveness
evm.model.chr5.1382	Box 4	ATTAAT	1270	6	-	Petroselinum crispum	part of a conserved DNA module involved in light responsiveness
evm.model.chr5.1382	DRE core	GCCGAC	1742	6	+	Arabidopsis thaliana
evm.model.chr5.1382	CAAT-box	CAAT	92	4	-	Nicotiana glutinosa
evm.model.chr5.1382	CAAT-box	CAAAT	97	5	-	Pisum sativum	common cis-acting element in promoter and enhancer regions
evm.model.chr5.1382	CAAT-box	CAAT	161	4	-	Nicotiana glutinosa
evm.model.chr5.1382	CAAT-box	CAAT	201	4	+	Nicotiana glutinosa
evm.model.chr5.1382	CAAT-box	CAAAT	213	5	+	Pisum sativum	common cis-acting element in promoter and enhancer regions
evm.model.chr5.1382	CAAT-box	CCAAT	247	5	+	Arabidopsis thaliana	common cis-acting element in promoter and enhancer regions
evm.model.chr5.1382	CAAT-box	CAAT	248	4	+	Nicotiana glutinosa
evm.model.chr5.1382	CAAT-box	CAAT	262	4	-	Nicotiana glutinosa
evm.model.chr5.1382	CAAT-box	CAAT	291	4	-	Nicotiana glutinosa
evm.model.chr5.1382	CAAT-box	CAAT	383	4	-	Nicotiana glutinosa
evm.model.chr5.1382	CAAT-box	CAAT	399	4	+	Nicotiana glutinosa
evm.model.chr5.1382	CAAT-box	CAAT	440	4	-	Nicotiana glutinosa
evm.model.chr5.1382	CAAT-box	CAAAT	464	5	-	Pisum sativum	common cis-acting element in promoter and enhancer regions
evm.model.chr5.1382	CAAT-box	CAAAT	505	5	-	Pisum sativum	common cis-acting element in promoter and enhancer regions
evm.model.chr5.1382	CAAT-box	CCAAT	570	5	-	Arabidopsis thaliana	common cis-acting element in promoter and enhancer regions
evm.model.chr5.1382	CAAT-box	CCAAT	620	5	-	Arabidopsis thaliana	common cis-acting element in promoter and enhancer regions
evm.model.chr5.1382	CAAT-box	CAAT	646	4	+	Nicotiana glutinosa
evm.model.chr5.1382	CAAT-box	CAAT	691	4	+	Nicotiana glutinosa
evm.model.chr5.1382	CAAT-box	CAAT	721	4	-	Nicotiana glutinosa
evm.model.chr5.1382	CAAT-box	CAAT	745	4	-	Nicotiana glutinosa
evm.model.chr5.1382	CAAT-box	CAAT	799	4	-	Nicotiana glutinosa
evm.model.chr5.1382	CAAT-box	CAAAT	839	5	+	Pisum sativum	common cis-acting element in promoter and enhancer regions
evm.model.chr5.1382	CAAT-box	CAAT	910	4	-	Nicotiana glutinosa
evm.model.chr5.1382	CAAT-box	CAAT	919	4	-	Nicotiana glutinosa
evm.model.chr5.1382	CAAT-box	CAAT	956	4	-	Nicotiana glutinosa
evm.model.chr5.1382	CAAT-box	CAAT	1062	4	-	Nicotiana glutinosa
evm.model.chr5.1382	CAAT-box	CAAT	1077	4	-	Nicotiana glutinosa
evm.model.chr5.1382	CAAT-box	CAAT	1083	4	-	Nicotiana glutinosa
evm.model.chr5.1382	CAAT-box	CAAT	1115	4	+	Nicotiana glutinosa
evm.model.chr5.1382	CAAT-box	CAAT	1117	4	-	Nicotiana glutinosa
evm.model.chr5.1382	CAAT-box	CAAT	1184	4	+	Nicotiana glutinosa
evm.model.chr5.1382	CAAT-box	CAAT	1225	4	-	Nicotiana glutinosa
evm.model.chr5.1382	CAAT-box	CAAT	1231	4	+	Nicotiana glutinosa
evm.model.chr5.1382	CAAT-box	CAAAT	1233	5	-	Pisum sativum	common cis-acting element in promoter and enhancer regions
evm.model.chr5.1382	CAAT-box	CAAT	1246	4	-	Nicotiana glutinosa
evm.model.chr5.1382	CAAT-box	CAAT	1281	4	+	Nicotiana glutinosa
evm.model.chr5.1382	CAAT-box	CAAT	1311	4	-	Nicotiana glutinosa
evm.model.chr5.1382	CAAT-box	CAAT	1315	4	+	Nicotiana glutinosa
evm.model.chr5.1382	CAAT-box	CAAAT	1437	5	-	Pisum sativum	common cis-acting element in promoter and enhancer regions
evm.model.chr5.1382	CAAT-box	CAAT	1469	4	-	Nicotiana glutinosa
evm.model.chr5.1382	CAAT-box	CAAT	1479	4	+	Nicotiana glutinosa
evm.model.chr5.1382	CAAT-box	CAAT	1577	4	-	Nicotiana glutinosa
evm.model.chr5.1382	CAAT-box	CAAAT	1613	5	-	Pisum sativum	common cis-acting element in promoter and enhancer regions
evm.model.chr5.1382	CAAT-box	CAAT	1682	4	+	Nicotiana glutinosa
evm.model.chr5.1382	CAAT-box	CCAAT	1684	5	-	Arabidopsis thaliana	common cis-acting element in promoter and enhancer regions
evm.model.chr5.1382	CAAT-box	CCAAT	1705	5	+	Arabidopsis thaliana	common cis-acting element in promoter and enhancer regions
evm.model.chr5.1382	CAAT-box	CAAT	1706	4	+	Nicotiana glutinosa
evm.model.chr5.1382	CAAT-box	CAAT	1708	4	-	Nicotiana glutinosa
evm.model.chr5.1382	CAAT-box	CAAT	1772	4	+	Nicotiana glutinosa
evm.model.chr5.1382	CAAT-box	CAAAT	1876	5	+	Pisum sativum	common cis-acting element in promoter and enhancer regions
evm.model.chr5.1382	CAAT-box	CAAAT	1891	5	+	Pisum sativum	common cis-acting element in promoter and enhancer regions
evm.model.chr5.1382	CAAT-box	CCAAT	1965	5	+	Arabidopsis thaliana	common cis-acting element in promoter and enhancer regions
evm.model.chr5.1382	CAAT-box	CAAT	1966	4	+	Nicotiana glutinosa
evm.model.chr5.1382	CAAT-box	CAAT	1985	4	+	Nicotiana glutinosa
evm.model.chr5.1382	CAAT-box	CAAAT	2003	5	-	Pisum sativum	common cis-acting element in promoter and enhancer regions
evm.model.chr5.1382	ARE	AAACCA	1160	6	+	Zea mays	cis-acting regulatory element essential for the anaerobic induction
evm.model.chr5.1382	WRE3	CCACCT	871	6	-	Pisum sativum
evm.model.chr5.1382	WRE3	CCACCT	1931	6	+	Pisum sativum
evm.model.chr5.1382	G-box	CACGTC	193	6	+	Zea mays	cis-acting regulatory element involved in light responsiveness
evm.model.chr5.1382	G-box	TAACACGTAG	1655	9	-	Brassica oleracea	cis-acting regulatory element involved in light responsiveness
evm.model.chr5.1382	G-box	TACGTG	1656	6	+	Arabidopsis thaliana	cis-acting regulatory element involved in light responsiveness
evm.model.chr5.1382	TATC-box	TATCCCA	1333	7	-	Oryza sativa	cis-acting element involved in gibberellin-responsiveness
[truncated: 1,644 more rows]

## Sheet: Annotated plantCARE_output
Supplementary file 2. The cis-acting elements in the promoter of GbNF-Ys.
evm.model.chr1.1773	G-Box	CACGTG	799	6	+	Pisum sativum	cis-acting regulatory element involved in light responsiveness
evm.model.chr1.1773	ERE	ATTTCATA	1391	8	+	Nicotiana glutinos
evm.model.chr1.1773	MYC	CATTTG	401	6	+	Arabidopsis thaliana
evm.model.chr1.1773	MYC	CATTTG	461	6	-	Arabidopsis thaliana
evm.model.chr1.1773	MYC	CATTTG	580	6	+	Arabidopsis thaliana
evm.model.chr1.1773	MYC	CATTTG	732	6	+	Arabidopsis thaliana
evm.model.chr1.1773	MYC	CATGTG	1049	6	-	Arabidopsis thaliana
evm.model.chr1.1773	MYC	CATTTG	1459	6	+	Arabidopsis thaliana
evm.model.chr1.1773	Unnamed__4	CTCC	84	4	+	Petroselinum hortense
evm.model.chr1.1773	Unnamed__4	CTCC	311	4	-	Petroselinum hortense
evm.model.chr1.1773	Unnamed__4	CTCC	328	4	-	Petroselinum hortense
evm.model.chr1.1773	Unnamed__4	CTCC	960	4	+	Petroselinum hortense
evm.model.chr1.1773	Unnamed__4	CTCC	2012	4	-	Petroselinum hortense
evm.model.chr1.1773	GCN4_motif	TGAGTCA	271	7	+	Oryza sativa	cis-regulatory element involved in endosperm expression
evm.model.chr1.1773	Myb	TAACTG	1214	6	-	Arabidopsis thaliana
evm.model.chr1.1773	TC-rich repeats	ATTCTCTAAC	110	9	+	Nicotiana tabacum	cis-acting element involved in defense and stress responsiveness
evm.model.chr1.1773	TC-rich repeats	ATTCTCTAAC	740	9	-	Nicotiana tabacum	cis-acting element involved in defense and stress responsiveness
evm.model.chr1.1773	MBSI	aaaAaaC(G/C)GTTA	1554	10.5	-	Petunia hybrida	MYB binding site involved in flavonoid biosynthetic genes regulation
evm.model.chr1.1773	ARE	AAACCA	1378	6	-	Zea mays	cis-acting regulatory element essential for the anaerobic induction
evm.model.chr1.1773	G-box	CACGTG	799	6	+	Arabidopsis thaliana	cis-acting regulatory element involved in light responsiveness
evm.model.chr1.1773	ATCT-motif	AATCTAATCC	242	9	-	Pisum sativum	part of a conserved DNA module involved in light responsiveness
evm.model.chr1.1773	CAAT-box	CAAT	91	4	+	Nicotiana glutinosa
evm.model.chr1.1773	CAAT-box	CAAT	105	4	-	Nicotiana glutinosa
evm.model.chr1.1773	CAAT-box	CAAT	203	4	+	Nicotiana glutinosa
evm.model.chr1.1773	CAAT-box	CAAAT	276	5	+	Pisum sativum	common cis-acting element in promoter and enhancer regions
evm.model.chr1.1773	CAAT-box	CAAAT	324	5	-	Pisum sativum	common cis-acting element in promoter and enhancer regions
evm.model.chr1.1773	CAAT-box	CAAT	369	4	+	Nicotiana glutinosa
evm.model.chr1.1773	CAAT-box	CAAAT	402	5	-	Pisum sativum	common cis-acting element in promoter and enhancer regions
evm.model.chr1.1773	CAAT-box	CAAAT	420	5	-	Pisum sativum	common cis-acting element in promoter and enhancer regions
evm.model.chr1.1773	CAAT-box	CAAT	442	4	+	Nicotiana glutinosa
evm.model.chr1.1773	CAAT-box	CAAT	447	4	+	Nicotiana glutinosa
evm.model.chr1.1773	CAAT-box	CAAAT	461	5	+	Pisum sativum	common cis-acting element in promoter and enhancer regions
evm.model.chr1.1773	CAAT-box	CAAT	509	4	+	Nicotiana glutinosa
evm.model.chr1.1773	CAAT-box	CAAAT	581	5	-	Pisum sativum	common cis-acting element in promoter and enhancer regions
evm.model.chr1.1773	CAAT-box	CAAT	611	4	-	Nicotiana glutinosa
evm.model.chr1.1773	CAAT-box	CAAT	708	4	-	Nicotiana glutinosa
evm.model.chr1.1773	CAAT-box	CAAAT	733	5	-	Pisum sativum	common cis-acting element in promoter and enhancer regions
evm.model.chr1.1773	CAAT-box	CCAAT	817	5	-	Arabidopsis thaliana	common cis-acting element in promoter and enhancer regions
evm.model.chr1.1773	CAAT-box	CAAAT	982	5	-	Pisum sativum	common cis-acting element in promoter and enhancer regions
evm.model.chr1.1773	CAAT-box	CAAAT	1008	5	+	Pisum sativum	common cis-acting element in promoter and enhancer regions
evm.model.chr1.1773	CAAT-box	CAAT	1075	4	-	Nicotiana glutinosa
evm.model.chr1.1773	CAAT-box	CAAT	1157	4	+	Nicotiana glutinosa
evm.model.chr1.1773	CAAT-box	CCAAT	1166	5	+	Arabidopsis thaliana	common cis-acting element in promoter and enhancer regions
evm.model.chr1.1773	CAAT-box	CAAT	1167	4	+	Nicotiana glutinosa
evm.model.chr1.1773	CAAT-box	CCAAT	1190	5	+	Arabidopsis thaliana	common cis-acting element in promoter and enhancer regions
evm.model.chr1.1773	CAAT-box	CAAT	1191	4	+	Nicotiana glutinosa
evm.model.chr1.1773	CAAT-box	CAAT	1254	4	-	Nicotiana glutinosa
evm.model.chr1.1773	CAAT-box	CAAAT	1460	5	-	Pisum sativum	common cis-acting element in promoter and enhancer regions
evm.model.chr1.1773	CAAT-box	CAAAT	1476	5	-	Pisum sativum	common cis-acting element in promoter and enhancer regions
evm.model.chr1.1773	CAAT-box	CAAAT	1511	5	-	Pisum sativum	common cis-acting element in promoter and enhancer regions
evm.model.chr1.1773	CAAT-box	CAAT	1645	4	+	Nicotiana glutinosa
evm.model.chr1.1773	CAAT-box	CAAAT	1712	5	+	Pisum sativum	common cis-acting element in promoter and enhancer regions
evm.model.chr1.1773	CAAT-box	CAAT	1715	4	-	Nicotiana glutinosa
evm.model.chr1.1773	CAAT-box	CAAT	1743	4	-	Nicotiana glutinosa
evm.model.chr1.1773	CAAT-box	CAAT	1827	4	+	Nicotiana glutinosa
evm.model.chr1.1773	CAAT-box	CAAAT	1930	5	-	Pisum sativum	common cis-acting element in promoter and enhancer regions
evm.model.chr1.1773	CAAT-box	CCAAT	1968	5	+	Arabidopsis thaliana	common cis-acting element in promoter and enhancer regions
evm.model.chr1.1773	CAAT-box	CAAT	1969	4	+	Nicotiana glutinosa
evm.model.chr1.1773	CAAT-box	CAAT	1981	4	-	Nicotiana glutinosa
evm.model.chr1.1773	TCA-element	CCATCTTTTT	178	9	+	Nicotiana tabacum	cis-acting element involved in salicylic acid responsiveness
evm.model.chr1.1773	TCA-element	CCATCTTTTT	1089	9	+	Nicotiana tabacum	cis-acting element involved in salicylic acid responsiveness
evm.model.chr1.1773	Box 4	ATTAAT	249	6	+	Petroselinum crispum	part of a conserved DNA module involved in light responsiveness
evm.model.chr1.1773	Box 4	ATTAAT	1568	6	-	Petroselinum crispum	part of a conserved DNA module involved in light responsiveness
evm.model.chr1.1773	Box 4	ATTAAT	1606	6	-	Petroselinum crispum	part of a conserved DNA module involved in light responsiveness
evm.model.chr1.1773	GA-motif	ATAGATAA	642	8	+	Arabidopsis thaliana	part of a light responsive element
evm.model.chr1.1773	AT~TATA-box	TATATA	542	6	+	Arabidopsis thaliana
evm.model.chr1.1773	AT~TATA-box	TATATA	588	6	+	Arabidopsis thaliana
evm.model.chr1.1773	AT~TATA-box	TATATA	943	6	+	Arabidopsis thaliana
evm.model.chr1.1773	AT~TATA-box	TATATA	1619	6	-	Arabidopsis thaliana
evm.model.chr1.1773	AT~TATA-box	TATATA	1621	6	-	Arabidopsis thaliana
evm.model.chr1.1773	I-box	GTATAAGGCC	1339	9	-	Larix laricina	part of a light responsive element
evm.model.chr1.1773	I-box	TGATAATGT	1875	9	+	Solanum tuberosum	part of a light responsive element
evm.model.chr1.1773	ABRE	CACGTG	799	6	+	Arabidopsis thaliana	cis-acting element involved in the abscisic acid responsiveness
evm.model.chr1.1773	ABRE	ACGTG	800	5	+	Arabidopsis thaliana	cis-acting element involved in the abscisic acid responsiveness
evm.model.chr1.1773	DRE1	ACCGAGA	1686	7	+	Zea mays
evm.model.chr1.1773	AE-box	AGAAACAA	222	8	-	Arabidopsis thaliana	part of a module for light response
evm.model.chr1.1773	chs-CMA1a	TTACTTAA	618	8	+	Daucus carota	part of a light responsive element
evm.model.chr1.1773	F-box	CTATTCTCATT	1242	10	+	Lycopersicon esculentum
evm.model.chr1.1773	F-box	CTATTCTCATT	1702	10	-	Lycopersicon esculentum
evm.model.chr1.1773	TATA-box	ATTATA	35	6	+	Brassica napus	core promoter element around -30 of transcription start
evm.model.chr1.1773	TATA-box	TATAA	36	5	-	Arabidopsis thaliana	core promoter element around -30 of transcription start
evm.model.chr1.1773	TATA-box	TATA	37	4	+	Arabidopsis thaliana	core promoter element around -30 of transcription start
evm.model.chr1.1773	TATA-box	TATA	63	4	+	Arabidopsis thaliana	core promoter element around -30 of transcription start
evm.model.chr1.1773	TATA-box	ATATAT	426	6	+	Brassica napus	core promoter element around -30 of transcription start
evm.model.chr1.1773	TATA-box	TATA	427	4	+	Arabidopsis thaliana	core promoter element around -30 of transcription start
evm.model.chr1.1773	TATA-box	ATTATA	540	6	+	Brassica napus	core promoter element around -30 of transcription start
evm.model.chr1.1773	TATA-box	TATATAA	541	7	-	Arabidopsis thaliana	core promoter element around -30 of transcription start
evm.model.chr1.1773	TATA-box	TATATA	542	6	+	Arabidopsis thaliana	core promoter element around -30 of transcription start
evm.model.chr1.1773	TATA-box	TATA	544	4	+	Arabidopsis thaliana	core promoter element around -30 of transcription start
evm.model.chr1.1773	TATA-box	TATA	549	4	+	Arabidopsis thaliana	core promoter element around -30 of transcription start
evm.model.chr1.1773	TATA-box	TATA	574	4	+	Arabidopsis thaliana	core promoter element around -30 of transcription start
evm.model.chr1.1773	TATA-box	ATATAT	587	6	+	Brassica napus	core promoter element around -30 of transcription start
evm.model.chr1.1773	TATA-box	TATATA	588	6	+	Arabidopsis thaliana	core promoter element around -30 of transcription start
evm.model.chr1.1773	TATA-box	ATATAA	589	6	+	Brassica oleracea	core promoter element around -30 of transcription start
evm.model.chr1.1773	TATA-box	TATA	590	4	+	Arabidopsis thaliana	core promoter element around -30 of transcription start
evm.model.chr1.1773	TATA-box	ATTATA	625	6	+	Brassica napus	core promoter element around -30 of transcription start
evm.model.chr1.1773	TATA-box	TATAA	626	5	-	Arabidopsis thaliana	core promoter element around -30 of transcription start
evm.model.chr1.1773	TATA-box	TATA	627	4	+	Arabidopsis thaliana	core promoter element around -30 of transcription start
evm.model.chr1.1773	TATA-box	TATA	641	4	+	Arabidopsis thaliana	core promoter element around -30 of transcription start
evm.model.chr1.1773	TATA-box	TATAA	670	5	-	Arabidopsis thaliana	core promoter element around -30 of transcription start
evm.model.chr1.1773	TATA-box	TATA	671	4	+	Arabidopsis thaliana	core promoter element around -30 of transcription start
evm.model.chr1.1773	TATA-box	TACAAAA	676	7	+	Oryza sativa	core promoter element around -30 of transcription start
evm.model.chr1.1773	TATA-box	TATA	780	4	+	Arabidopsis thaliana	core promoter element around -30 of transcription start
evm.model.chr1.1773	TATA-box	ATTATA	812	6	+	Brassica napus	core promoter element around -30 of transcription start
evm.model.chr1.1773	TATA-box	TATAA	813	5	-	Arabidopsis thaliana	core promoter element around -30 of transcription start
evm.model.chr1.1773	TATA-box	TATA	814	4	+	Arabidopsis thaliana	core promoter element around -30 of transcription start
evm.model.chr1.1773	TATA-box	ATATAA	822	6	+	Brassica oleracea	core promoter element around -30 of transcription start
evm.model.chr1.1773	TATA-box	TATA	823	4	+	Arabidopsis thaliana	core promoter element around -30 of transcription start
evm.model.chr1.1773	TATA-box	TATACA	846	6	-	Helianthus annuus	core promoter element around -30 of transcription start
evm.model.chr1.1773	TATA-box	TATA	848	4	+	Arabidopsis thaliana	core promoter element around -30 of transcription start
evm.model.chr1.1773	TATA-box	ATATAT	942	6	+	Brassica napus	core promoter element around -30 of transcription start
evm.model.chr1.1773	TATA-box	TATATA	943	6	+	Arabidopsis thaliana	core promoter element around -30 of transcription start
evm.model.chr1.1773	TATA-box	ATATAA	944	6	+	Brassica oleracea	core promoter element around -30 of transcription start
evm.model.chr1.1773	TATA-box	TATA	945	4	+	Arabidopsis thaliana	core promoter element around -30 of transcription start
evm.model.chr1.1773	TATA-box	TATAA	1044	5	-	Arabidopsis thaliana	core promoter element around -30 of transcription start
evm.model.chr1.1773	TATA-box	TATA	1045	4	-	Arabidopsis thaliana	core promoter element around -30 of transcription start
evm.model.chr1.1773	TATA-box	TATACA	1063	6	-	Helianthus annuus	core promoter element around -30 of transcription start
evm.model.chr1.1773	TATA-box	TATA	1065	4	-	Arabidopsis thaliana	core promoter element around -30 of transcription start
evm.model.chr1.1773	TATA-box	TATA	1081	4	-	Arabidopsis thaliana	core promoter element around -30 of transcription start
evm.model.chr1.1773	TATA-box	TATA	1104	4	-	Arabidopsis thaliana	core promoter element around -30 of transcription start
evm.model.chr1.1773	TATA-box	TACAAAA	1106	7	+	Oryza sativa	core promoter element around -30 of transcription start
evm.model.chr1.1773	TATA-box	TATAA	1343	5	-	Arabidopsis thaliana	core promoter element around -30 of transcription start
evm.model.chr1.1773	TATA-box	TATA	1344	4	-	Arabidopsis thaliana	core promoter element around -30 of transcription start
evm.model.chr1.1773	TATA-box	TATAAATA	1499	8	-	Daucus carota	core promoter element around -30 of transcription start
evm.model.chr1.1773	TATA-box	TATAAAT	1500	7	-	Brassica juncea	core promoter element around -30 of transcription start
evm.model.chr1.1773	TATA-box	TATAAA	1501	6	-	Helianthus annuus	core promoter element around -30 of transcription start
evm.model.chr1.1773	TATA-box	TATAA	1502	5	-	Arabidopsis thaliana	core promoter element around -30 of transcription start
evm.model.chr1.1773	TATA-box	TATA	1503	4	-	Arabidopsis thaliana	core promoter element around -30 of transcription start
evm.model.chr1.1773	TATA-box	TATACA	1514	6	-	Helianthus annuus	core promoter element around -30 of transcription start
evm.model.chr1.1773	TATA-box	TATA	1516	4	-	Arabidopsis thaliana	core promoter element around -30 of transcription start
evm.model.chr1.1773	TATA-box	TACAAAA	1573	7	-	Oryza sativa	core promoter element around -30 of transcription start
evm.model.chr1.1773	TATA-box	TATAAA	1594	6	-	Helianthus annuus	core promoter element around -30 of transcription start
evm.model.chr1.1773	TATA-box	TATAA	1595	5	-	Arabidopsis thaliana	core promoter element around -30 of transcription start
evm.model.chr1.1773	TATA-box	TATA	1596	4	-	Arabidopsis thaliana	core promoter element around -30 of transcription start
evm.model.chr1.1773	TATA-box	TATA	1613	4	-	Arabidopsis thaliana	core promoter element around -30 of transcription start
evm.model.chr1.1773	TATA-box	ATATAT	1618	6	-	Brassica napus	core promoter element around -30 of transcription start
evm.model.chr1.1773	TATA-box	TATATA	1619	6	-	Arabidopsis thaliana	core promoter element around -30 of transcription start
evm.model.chr1.1773	TATA-box	ATATAT	1620	6	-	Brassica napus	core promoter element around -30 of transcription start
evm.model.chr1.1773	TATA-box	TATATA	1621	6	-	Arabidopsis thaliana	core promoter element around -30 of transcription start
evm.model.chr1.1773	TATA-box	ATATAT	1622	6	-	Brassica napus	core promoter element around -30 of transcription start
evm.model.chr1.1773	TATA-box	TATA	1623	4	-	Arabidopsis thaliana	core promoter element around -30 of transcription start
evm.model.chr1.1773	TATA-box	TATAAGAA	1756	8	-	Zea mays	core promoter element around -30 of transcription start
evm.model.chr1.1773	TATA-box	TATAA	1759	5	-	Arabidopsis thaliana	core promoter element around -30 of transcription start
evm.model.chr1.1773	TATA-box	TATA	1760	4	-	Arabidopsis thaliana	core promoter element around -30 of transcription start
evm.model.chr1.1773	TATA-box	TATA	1830	4	-	Arabidopsis thaliana	core promoter element around -30 of transcription start
evm.model.chr1.1773	TATA-box	TATA	1920	4	-	Arabidopsis thaliana	core promoter element around -30 of transcription start
evm.model.chr1.1773	TATA-box	TATA	1927	4	-	Arabidopsis thaliana	core promoter element around -30 of transcription start
evm.model.chr1.1773	TATA-box	TACAAAA	1941	7	+	Oryza sativa	core promoter element around -30 of transcription start
evm.model.chr1.1773	O2-site	GATGATGTGG	1472	9	+	Zea mays	cis-acting regulatory element involved in zein metabolism regulation
evm.model.chr1.1773	W box	TTGACC	1400	6	+	Arabidopsis thaliana
evm.model.chr1.1773	STRE	AGGGG	666	5	-	Arabidopsis thaliana
evm.model.chr1.1773	STRE	AGGGG	913	5	-	Arabidopsis thaliana
evm.model.chr1.1773	STRE	AGGGG	923	5	+	Arabidopsis thaliana
evm.model.chr1.1773	STRE	AGGGG	1868	5	+	Arabidopsis thaliana
evm.model.chr1.1773	STRE	AGGGG	1975	5	+	Arabidopsis thaliana
evm.model.chr1.645	AT~TATA-box	TATATA	265	6	+	Arabidopsis thaliana
evm.model.chr1.645	AT~TATA-box	TATATA	1619	6	-	Arabidopsis thaliana
evm.model.chr1.645	AuxRR-core	GGTCCAT	634	7	-	Nicotiana tabacum	cis-acting regulatory element involved in auxin responsiveness
evm.model.chr1.645	TCA-element	CCATCTTTTT	1543	9	+	Nicotiana tabacum	cis-acting element involved in salicylic acid responsiveness
evm.model.chr1.645	Box 4	ATTAAT	1086	6	-	Petroselinum crispum	part of a conserved DNA module involved in light responsiveness
evm.model.chr1.645	CAAT-box	CCAAT	79	5	-	Arabidopsis thaliana	common cis-acting element in promoter and enhancer regions
evm.model.chr1.645	CAAT-box	CAAAT	164	5	+	Pisum sativum	common cis-acting element in promoter and enhancer regions
evm.model.chr1.645	CAAT-box	CAAT	372	4	-	Nicotiana glutinosa
evm.model.chr1.645	CAAT-box	CAAAT	478	5	-	Pisum sativum	common cis-acting element in promoter and enhancer regions
evm.model.chr1.645	CAAT-box	CAAT	568	4	-	Nicotiana glutinosa
evm.model.chr1.645	CAAT-box	CCAAT	574	5	-	Arabidopsis thaliana	common cis-acting element in promoter and enhancer regions
evm.model.chr1.645	CAAT-box	CAAT	595	4	-	Nicotiana glutinosa
evm.model.chr1.645	CAAT-box	CAAT	623	4	+	Nicotiana glutinosa
evm.model.chr1.645	CAAT-box	CAAT	661	4	-	Nicotiana glutinosa
evm.model.chr1.645	CAAT-box	CAAAT	984	5	-	Pisum sativum	common cis-acting element in promoter and enhancer regions
evm.model.chr1.645	CAAT-box	CAAT	993	4	-	Nicotiana glutinosa
evm.model.chr1.645	CAAT-box	CAAT	1037	4	+	Nicotiana glutinosa
evm.model.chr1.645	CAAT-box	CAAAT	1056	5	+	Pisum sativum	common cis-acting element in promoter and enhancer regions
evm.model.chr1.645	CAAT-box	CAAT	1097	4	+	Nicotiana glutinosa
evm.model.chr1.645	CAAT-box	CAAT	1103	4	+	Nicotiana glutinosa
evm.model.chr1.645	CAAT-box	CAAT	1214	4	-	Nicotiana glutinosa
evm.model.chr1.645	CAAT-box	CAAT	1284	4	+	Nicotiana glutinosa
evm.model.chr1.645	CAAT-box	CAAT	1290	4	+	Nicotiana glutinosa
evm.model.chr1.645	CAAT-box	CAAAT	1405	5	+	Pisum sativum	common cis-acting element in promoter and enhancer regions
evm.model.chr1.645	CAAT-box	CCAAT	1960	5	+	Arabidopsis thaliana	common cis-acting element in promoter and enhancer regions
evm.model.chr1.645	CAAT-box	CAAT	1961	4	+	Nicotiana glutinosa
evm.model.chr1.645	CAAT-box	CAAT	1972	4	-	Nicotiana glutinosa
evm.model.chr1.645	CAAT-box	CAAAT	1978	5	-	Pisum sativum	common cis-acting element in promoter and enhancer regions
evm.model.chr1.645	CAAT-box	CAAAT	1986	5	-	Pisum sativum	common cis-acting element in promoter and enhancer regions
evm.model.chr1.645	G-box	TACGTG	244	6	+	Arabidopsis thaliana	cis-acting regulatory element involved in light responsiveness
evm.model.chr1.645	Myb	TAACTG	1475	6	-	Arabidopsis thaliana
evm.model.chr1.645	TCCC-motif	TCTCCCT	1965	7	+	Spinacia oleracea	part of a light responsive element
evm.model.chr1.645	Unnamed__4	CTCC	70	4	+	Petroselinum hortense
evm.model.chr1.645	Unnamed__4	CTCC	308	4	-	Petroselinum hortense
evm.model.chr1.645	Unnamed__4	CTCC	419	4	-	Petroselinum hortense
evm.model.chr1.645	Unnamed__4	CTCC	425	4	-	Petroselinum hortense
evm.model.chr1.645	Unnamed__4	CTCC	458	4	-	Petroselinum hortense
evm.model.chr1.645	Unnamed__4	CTCC	508	4	-	Petroselinum hortense
evm.model.chr1.645	Unnamed__4	CTCC	564	4	-	Petroselinum hortense
evm.model.chr1.645	Unnamed__4	CTCC	599	4	+	Petroselinum hortense
evm.model.chr1.645	Unnamed__4	CTCC	752	4	-	Petroselinum hortense
evm.model.chr1.645	Unnamed__4	CTCC	1236	4	+	Petroselinum hortense
evm.model.chr1.645	Unnamed__4	CTCC	1335	4	+	Petroselinum hortense
evm.model.chr1.645	Unnamed__4	CTCC	1925	4	-	Petroselinum hortense
evm.model.chr1.645	Unnamed__4	CTCC	1966	4	+	Petroselinum hortense
evm.model.chr1.645	AAGAA-motif	gGTAAAGAAA	296	9	-	Avena sativa
evm.model.chr1.645	AAGAA-motif	GAAAGAA	1272	7	-	Avena sativa
evm.model.chr1.645	AAGAA-motif	gGTAAAGAAA	1435	9	+	Avena sativa
evm.model.chr1.645	GCN4_motif	TGAGTCA	1258	7	-	Oryza sativa	cis-regulatory element involved in endosperm expression
evm.model.chr1.645		motif_sequence	440	4	-	organism	short_function
evm.model.chr1.645		motif_sequence	564	4	-	organism	short_function
evm.model.chr1.645		motif_sequence	670	4	+	organism	short_function
evm.model.chr1.645		motif_sequence	682	4	-	organism	short_function
evm.model.chr1.645		motif_sequence	1067	4	+	organism	short_function
evm.model.chr1.645		motif_sequence	1132	4	+	organism	short_function
evm.model.chr1.645		motif_sequence	1369	4	-	organism	short_function
evm.model.chr1.645		motif_sequence	1432	4	-	organism	short_function
evm.model.chr1.645		motif_sequence	2006	4	-	organism	short_function
evm.model.chr1.645	MYB recognition site	CCGTTG	72	6	+	Arabidopsis thaliana
evm.model.chr1.645	MYB	CAACCA	1318	6	+	Arabidopsis thaliana
evm.model.chr1.645	MYC	CATTTG	164	6	-	Arabidopsis thaliana
evm.model.chr1.645	MYC	CATGTG	708	6	-	Arabidopsis thaliana
evm.model.chr1.645	MYC	CATTTG	1977	6	+	Arabidopsis thaliana
evm.model.chr1.645	MYC	CATTTG	1985	6	+	Arabidopsis thaliana
evm.model.chr1.645	circadian	CAAAGATATC	893	9	-	Lycopersicon esculentum	cis-acting regulatory element involved in circadian control
evm.model.chr1.645	GT1-motif	GGTTAA	611	6	+	Arabidopsis thaliana	light responsive element
evm.model.chr1.645	CAT-box	GCCACT	778	6	+	Arabidopsis thaliana	cis-acting regulatory element related to meristem expression
evm.model.chr1.645	W box	TTGACC	41	6	-	Arabidopsis thaliana
evm.model.chr1.645	STRE	AGGGG	495	5	+	Arabidopsis thaliana
evm.model.chr1.645	as-1	TGACG	364	5	+	Arabidopsis thaliana
evm.model.chr1.645	CCAAT-box	CAACGG	72	6	-	Hordeum vulgare	MYBHv1 binding site
evm.model.chr1.645	TCT-motif	TCTTAC	26	6	+	Arabidopsis thaliana	part of a light responsive element
evm.model.chr1.645	WUN-motif	AAATTTCTT	293	9	+	Nicotiana glutinosa
evm.model.chr1.645	WUN-motif	AAATTACT	474	8	-	Nicotiana glutinosa
evm.model.chr1.645	WUN-motif	ACATTACGG	528	9	+	Nicotiana glutinosa
evm.model.chr1.645	CGTCA-motif	CGTCA	364	5	-	Hordeum vulgare	cis-acting regulatory element involved in the MeJA-responsiveness
evm.model.chr1.645	Unnamed__6	taTAAATATct	290	10	+	Zea mays
evm.model.chr1.645	TGACG-motif	TGACG	364	5	+	Hordeum vulgare	cis-acting regulatory element involved in the MeJA-responsiveness
evm.model.chr1.645	TATA-box	TATAAA	250	6	-	Helianthus annuus	core promoter element around -30 of transcription start
evm.model.chr1.645	TATA-box	TATAA	251	5	-	Arabidopsis thaliana	core promoter element around -30 of transcription start
evm.model.chr1.645	TATA-box	TATA	252	4	+	Arabidopsis thaliana	core promoter element around -30 of transcription start
evm.model.chr1.645	TATA-box	TACAAAA	260	7	-	Oryza sativa	core promoter element around -30 of transcription start
evm.model.chr1.645	TATA-box	TATACA	263	6	-	Helianthus annuus	core promoter element around -30 of transcription start
evm.model.chr1.645	TATA-box	TATATA	265	6	+	Arabidopsis thaliana	core promoter element around -30 of transcription start
evm.model.chr1.645	TATA-box	ATATAT	266	6	+	Brassica napus	core promoter element around -30 of transcription start
evm.model.chr1.645	TATA-box	TATA	267	4	+	Arabidopsis thaliana	core promoter element around -30 of transcription start
evm.model.chr1.645	TATA-box	TATA	290	4	+	Arabidopsis thaliana	core promoter element around -30 of transcription start
evm.model.chr1.645	TATA-box	TATAA	736	5	-	Arabidopsis thaliana	core promoter element around -30 of transcription start
evm.model.chr1.645	TATA-box	TATA	737	4	+	Arabidopsis thaliana	core promoter element around -30 of transcription start
evm.model.chr1.645	TATA-box	TATAAGAA	858	8	-	Zea mays	core promoter element around -30 of transcription start
evm.model.chr1.645	TATA-box	TATAA	861	5	-	Arabidopsis thaliana	core promoter element around -30 of transcription start
evm.model.chr1.645	TATA-box	TATA	862	4	+	Arabidopsis thaliana	core promoter element around -30 of transcription start
evm.model.chr1.645	TATA-box	TATAAA	1042	6	-	Helianthus annuus	core promoter element around -30 of transcription start
evm.model.chr1.645	TATA-box	TATAA	1043	5	-	Arabidopsis thaliana	core promoter element around -30 of transcription start
evm.model.chr1.645	TATA-box	TATA	1044	4	-	Arabidopsis thaliana	core promoter element around -30 of transcription start
evm.model.chr1.645	TATA-box	ATATAA	1323	6	+	Brassica oleracea	core promoter element around -30 of transcription start
evm.model.chr1.645	TATA-box	TATA	1324	4	-	Arabidopsis thaliana	core promoter element around -30 of transcription start
evm.model.chr1.645	TATA-box	TATA	1331	4	-	Arabidopsis thaliana	core promoter element around -30 of transcription start
evm.model.chr1.645	TATA-box	ATTATA	1395	6	+	Brassica napus	core promoter element around -30 of transcription start
evm.model.chr1.645	TATA-box	TATAA	1396	5	-	Arabidopsis thaliana	core promoter element around -30 of transcription start
evm.model.chr1.645	TATA-box	TATA	1397	4	-	Arabidopsis thaliana	core promoter element around -30 of transcription start
evm.model.chr1.645	TATA-box	TATACA	1499	6	-	Helianthus annuus	core promoter element around -30 of transcription start
evm.model.chr1.645	TATA-box	TATA	1501	4	-	Arabidopsis thaliana	core promoter element around -30 of transcription start
evm.model.chr1.645	TATA-box	TATATA	1619	6	-	Arabidopsis thaliana	core promoter element around -30 of transcription start
evm.model.chr1.645	TATA-box	ATATAA	1620	6	+	Brassica oleracea	core promoter element around -30 of transcription start
evm.model.chr1.645	TATA-box	TATA	1621	4	-	Arabidopsis thaliana	core promoter element around -30 of transcription start
evm.model.chr1.645	TATA-box	TATAAAT	1655	7	-	Brassica juncea	core promoter element around -30 of transcription start
evm.model.chr1.645	TATA-box	TATAAA	1656	6	-	Helianthus annuus	core promoter element around -30 of transcription start
evm.model.chr1.645	TATA-box	TATAA	1657	5	-	Arabidopsis thaliana	core promoter element around -30 of transcription start
evm.model.chr1.645	TATA-box	TATA	1658	4	-	Arabidopsis thaliana	core promoter element around -30 of transcription start
evm.model.chr1.645	TATA-box	TATACA	1715	6	-	Helianthus annuus	core promoter element around -30 of transcription start
evm.model.chr1.645	TATA-box	TATA	1717	4	-	Arabidopsis thaliana	core promoter element around -30 of transcription start
evm.model.chr1.645	TATA-box	TATA	1781	4	-	Arabidopsis thaliana	core promoter element around -30 of transcription start
evm.model.chr1.645	TATA-box	TATACA	1843	6	-	Helianthus annuus	core promoter element around -30 of transcription start
evm.model.chr1.645	TATA-box	TATA	1845	4	-	Arabidopsis thaliana	core promoter element around -30 of transcription start
evm.model.chr1.645	TATA-box	TATA	1934	4	-	Arabidopsis thaliana	core promoter element around -30 of transcription start
evm.model.chr1.645	ABRE3a	TACGTG	244	6	+	Zea mays
evm.model.chr1.645	F-box	CTATTCTCATT	1970	10	+	Lycopersicon esculentum
evm.model.chr1.645	TATC-box	TATCCCA	688	7	+	Oryza sativa	cis-acting element involved in gibberellin-responsiveness
evm.model.chr1.645	Gap-box	CAAATGAA(A/G)A	1981	9	-	Arabidopsis thaliana	part of a light responsive element
evm.model.chr1.645	TATA	TATAAAAT	1324	8	+	Arabidopsis thaliana
evm.model.chr1.645	TATA	TATAAAAT	1717	8	+	Arabidopsis thaliana
evm.model.chr1.645	TATA	TATAAAAT	1781	8	+	Arabidopsis thaliana
evm.model.chr1.645	Unnamed__1	CGTGG	37	5	-	Zea mays
evm.model.chr1.645	GATA-motif	AAGATAAGATT	997	10	-	Arabidopsis thaliana	part of a light responsive element
evm.model.chr1.645	ABRE	ACGTG	245	5	+	Arabidopsis thaliana	cis-acting element involved in the abscisic acid responsiveness
evm.model.chr1.645	ABRE4	CACGTA	244	6	-	Zea mays
evm.model.chr1.645	TGA-element	AACGAC	119	6	-	Brassica oleracea	auxin-responsive element
evm.model.chr10.208	Unnamed__4	CTCC	26	4	-	Petroselinum hortense
evm.model.chr10.208	Unnamed__4	CTCC	40	4	-	Petroselinum hortense
evm.model.chr10.208	Unnamed__4	CTCC	52	4	-	Petroselinum hortense
evm.model.chr10.208	Unnamed__4	CTCC	151	4	+	Petroselinum hortense
evm.model.chr10.208	Unnamed__4	CTCC	317	4	-	Petroselinum hortense
evm.model.chr10.208	Unnamed__4	CTCC	359	4	+	Petroselinum hortense
evm.model.chr10.208	Unnamed__4	CTCC	463	4	-	Petroselinum hortense
evm.model.chr10.208	Unnamed__4	CTCC	486	4	+	Petroselinum hortense
evm.model.chr10.208	Unnamed__4	CTCC	523	4	-	Petroselinum hortense
evm.model.chr10.208	Unnamed__4	CTCC	838	4	-	Petroselinum hortense
evm.model.chr10.208	Unnamed__4	CTCC	942	4	-	Petroselinum hortense
evm.model.chr10.208	Unnamed__4	CTCC	1088	4	-	Petroselinum hortense
evm.model.chr10.208	Unnamed__4	CTCC	1222	4	-	Petroselinum hortense
evm.model.chr10.208	Unnamed__4	CTCC	1587	4	+	Petroselinum hortense
evm.model.chr10.208	Myb	CAACTG	56	6	+	Arabidopsis thaliana
evm.model.chr10.208	Myb	CAACTG	512	6	-	Arabidopsis thaliana
evm.model.chr10.208	Myb	TAACTG	1397	6	-	Arabidopsis thaliana
evm.model.chr10.208	Myb	TAACTG	1472	6	-	Arabidopsis thaliana
evm.model.chr10.208	GARE-motif	TCTGTTG	1604	7	+	Brassica oleracea	gibberellin-responsive element
evm.model.chr10.208	TCCC-motif	TCTCCCT	315	7	-	Spinacia oleracea	part of a light responsive element
evm.model.chr10.208	GT1-motif	GGTTAA	123	6	+	Arabidopsis thaliana	light responsive element
evm.model.chr10.208	AT-rich element	ATAGAAATCAA	1461	10	-	Glycine max	binding site of AT-rich DNA binding protein (ATBP-1)
evm.model.chr10.208	MYB	CAACCA	249	6	-	Arabidopsis thaliana
evm.model.chr10.208	MYB	CAACCA	662	6	-	Arabidopsis thaliana
evm.model.chr10.208	MYB	CAACCA	970	6	+	Arabidopsis thaliana
evm.model.chr10.208	MYB	CAACAG	1605	6	-	Arabidopsis thaliana
evm.model.chr10.208	ERE	ATTTTAAA	722	8	-	Nicotiana glutinos
evm.model.chr10.208	MYC	CAATTG	533	6	+	Arabidopsis thaliana
evm.model.chr10.208	MYC	CAATTG	898	6	+	Arabidopsis thaliana
evm.model.chr10.208	MYC	CATGTG	910	6	+	Arabidopsis thaliana
evm.model.chr10.208	Box 4	ATTAAT	601	6	+	Petroselinum crispum	part of a conserved DNA module involved in light responsiveness
evm.model.chr10.208	Box 4	ATTAAT	1235	6	-	Petroselinum crispum	part of a conserved DNA module involved in light responsiveness
evm.model.chr10.208	TCT-motif	TCTTAC	844	6	-	Arabidopsis thaliana	part of a light responsive element
evm.model.chr10.208	AT~TATA-box	TATATA	1349	6	-	Arabidopsis thaliana
evm.model.chr10.208	AT~TATA-box	TATATA	1719	6	-	Arabidopsis thaliana
evm.model.chr10.208	AT~TATA-box	TATATA	1721	6	-	Arabidopsis thaliana
evm.model.chr10.208	Myb-binding site	CAACAG	1605	6	-	Nicotiana tabacum
evm.model.chr10.208	STRE	AGGGG	1218	5	+	Arabidopsis thaliana
evm.model.chr10.208	STRE	AGGGG	1299	5	-	Arabidopsis thaliana
evm.model.chr10.208	WRE3	CCACCT	930	6	-	Pisum sativum
evm.model.chr10.208	ARE	AAACCA	529	6	+	Zea mays	cis-acting regulatory element essential for the anaerobic induction
evm.model.chr10.208	ARE	AAACCA	966	6	+	Zea mays	cis-acting regulatory element essential for the anaerobic induction
evm.model.chr10.208	ARE	AAACCA	1457	6	-	Zea mays	cis-acting regulatory element essential for the anaerobic induction
evm.model.chr10.208	ARE	AAACCA	1933	6	-	Zea mays	cis-acting regulatory element essential for the anaerobic induction
evm.model.chr10.208	ARE	AAACCA	1964	6	-	Zea mays	cis-acting regulatory element essential for the anaerobic induction
evm.model.chr10.208	O2-site	GATGA(C/T)(A/G)TG(A/G)	1060	8	-	Zea mays	cis-acting regulatory element involved in zein metabolism regulation
evm.model.chr10.208	TATA-box	TATA	430	4	+	Arabidopsis thaliana	core promoter element around -30 of transcription start
evm.model.chr10.208	TATA-box	TACAAAA	502	7	+	Oryza sativa	core promoter element around -30 of transcription start
evm.model.chr10.208	TATA-box	ccTATAAAaa	546	9	-	Arabidopsis thaliana	core promoter element around -30 of transcription start
evm.model.chr10.208	TATA-box	TATAAA	548	6	-	Helianthus annuus	core promoter element around -30 of transcription start
evm.model.chr10.208	TATA-box	TATAA	549	5	-	Arabidopsis thaliana	core promoter element around -30 of transcription start
evm.model.chr10.208	TATA-box	TATA	550	4	+	Arabidopsis thaliana	core promoter element around -30 of transcription start
evm.model.chr10.208	TATA-box	TATAA	597	5	-	Arabidopsis thaliana	core promoter element around -30 of transcription start
evm.model.chr10.208	TATA-box	TATA	598	4	+	Arabidopsis thaliana	core promoter element around -30 of transcription start
evm.model.chr10.208	TATA-box	TATA	979	4	+	Arabidopsis thaliana	core promoter element around -30 of transcription start
evm.model.chr10.208	TATA-box	TACATAAA	1247	8	-	Oryza sativa	core promoter element around -30 of transcription start
evm.model.chr10.208	TATA-box	TATAAAA	1303	7	-	Pisum sativum	core promoter element around -30 of transcription start
evm.model.chr10.208	TATA-box	TATAAA	1304	6	-	Helianthus annuus	core promoter element around -30 of transcription start
evm.model.chr10.208	TATA-box	TATAA	1305	5	-	Arabidopsis thaliana	core promoter element around -30 of transcription start
evm.model.chr10.208	TATA-box	TATA	1306	4	-	Arabidopsis thaliana	core promoter element around -30 of transcription start
evm.model.chr10.208	TATA-box	TATATA	1349	6	-	Arabidopsis thaliana	core promoter element around -30 of transcription start
evm.model.chr10.208	TATA-box	ATATAA	1350	6	+	Brassica oleracea	core promoter element around -30 of transcription start
evm.model.chr10.208	TATA-box	TATA	1351	4	-	Arabidopsis thaliana	core promoter element around -30 of transcription start
evm.model.chr10.208	TATA-box	TATTTAAA	1624	8	+	Arabidopsis thaliana	core promoter element around -30 of transcription start
evm.model.chr10.208	TATA-box	ATATAT	1718	6	-	Brassica napus	core promoter element around -30 of transcription start
evm.model.chr10.208	TATA-box	TATATA	1719	6	-	Arabidopsis thaliana	core promoter element around -30 of transcription start
evm.model.chr10.208	TATA-box	ATATAT	1720	6	-	Brassica napus	core promoter element around -30 of transcription start
evm.model.chr10.208	TATA-box	TATATA	1721	6	-	Arabidopsis thaliana	core promoter element around -30 of transcription start
evm.model.chr10.208	TATA-box	TATA	1723	4	-	Arabidopsis thaliana	core promoter element around -30 of transcription start
evm.model.chr10.208	TATA-box	ATATAT	1728	6	-	Brassica napus	core promoter element around -30 of transcription start
evm.model.chr10.208	TATA-box	TATA	1729	4	-	Arabidopsis thaliana	core promoter element around -30 of transcription start
evm.model.chr10.208	TATA-box	ATATAA	1840	6	+	Brassica oleracea	core promoter element around -30 of transcription start
evm.model.chr10.208	TATA-box	TATA	1841	4	-	Arabidopsis thaliana	core promoter element around -30 of transcription start
evm.model.chr10.208	CAAT-box	CAAT	158	4	-	Nicotiana glutinosa
evm.model.chr10.208	CAAT-box	CAAAT	193	5	-	Pisum sativum	common cis-acting element in promoter and enhancer regions
evm.model.chr10.208	CAAT-box	CAAAT	321	5	-	Pisum sativum	common cis-acting element in promoter and enhancer regions
evm.model.chr10.208	CAAT-box	CAAT	468	4	-	Nicotiana glutinosa
evm.model.chr10.208	CAAT-box	CCAAT	532	5	+	Arabidopsis thaliana	common cis-acting element in promoter and enhancer regions
evm.model.chr10.208	CAAT-box	CAAT	533	4	+	Nicotiana glutinosa
evm.model.chr10.208	CAAT-box	CAAT	535	4	-	Nicotiana glutinosa
evm.model.chr10.208	CAAT-box	CAAT	611	4	+	Nicotiana glutinosa
evm.model.chr10.208	CAAT-box	CCAAT	656	5	-	Arabidopsis thaliana	common cis-acting element in promoter and enhancer regions
evm.model.chr10.208	CAAT-box	CCAAT	741	5	-	Arabidopsis thaliana	common cis-acting element in promoter and enhancer regions
evm.model.chr10.208	CAAT-box	CAAAT	755	5	+	Pisum sativum	common cis-acting element in promoter and enhancer regions
evm.model.chr10.208	CAAT-box	CCAAT	764	5	-	Arabidopsis thaliana	common cis-acting element in promoter and enhancer regions
evm.model.chr10.208	CAAT-box	CAAT	777	4	+	Nicotiana glutinosa
evm.model.chr10.208	CAAT-box	CAAT	806	4	-	Nicotiana glutinosa
evm.model.chr10.208	CAAT-box	CCAAT	856	5	+	Arabidopsis thaliana	common cis-acting element in promoter and enhancer regions
evm.model.chr10.208	CAAT-box	CAAT	857	4	+	Nicotiana glutinosa
evm.model.chr10.208	CAAT-box	CAAT	876	4	-	Nicotiana glutinosa
evm.model.chr10.208	CAAT-box	CAAT	898	4	+	Nicotiana glutinosa
evm.model.chr10.208	CAAT-box	CAAT	900	4	-	Nicotiana glutinosa
evm.model.chr10.208	CAAT-box	CAAT	982	4	-	Nicotiana glutinosa
evm.model.chr10.208	CAAT-box	CCAAT	1020	5	+	Arabidopsis thaliana	common cis-acting element in promoter and enhancer regions
evm.model.chr10.208	CAAT-box	CAAT	1021	4	+	Nicotiana glutinosa
evm.model.chr10.208	CAAT-box	CAAT	1046	4	-	Nicotiana glutinosa
evm.model.chr10.208	CAAT-box	CAAT	1094	4	-	Nicotiana glutinosa
evm.model.chr10.208	CAAT-box	CCAAT	1116	5	+	Arabidopsis thaliana	common cis-acting element in promoter and enhancer regions
evm.model.chr10.208	CAAT-box	CAAT	1117	4	+	Nicotiana glutinosa
evm.model.chr10.208	CAAT-box	CAAT	1202	4	+	Nicotiana glutinosa
evm.model.chr10.208	CAAT-box	CAAAT	1293	5	+	Pisum sativum	common cis-acting element in promoter and enhancer regions
evm.model.chr10.208	CAAT-box	CCAAT	1376	5	-	Arabidopsis thaliana	common cis-acting element in promoter and enhancer regions
evm.model.chr10.208	CAAT-box	CCAAT	1541	5	+	Arabidopsis thaliana	common cis-acting element in promoter and enhancer regions
evm.model.chr10.208	CAAT-box	CAAT	1542	4	+	Nicotiana glutinosa
evm.model.chr10.208	CAAT-box	CAAT	1563	4	+	Nicotiana glutinosa
evm.model.chr10.208	CAAT-box	CAAT	1633	4	+	Nicotiana glutinosa
evm.model.chr10.208	CAAT-box	CAAT	1645	4	-	Nicotiana glutinosa
evm.model.chr10.208	CAAT-box	CAAT	1672	4	-	Nicotiana glutinosa
evm.model.chr10.208	CAAT-box	CAAT	1688	4	-	Nicotiana glutinosa
evm.model.chr10.208	CAAT-box	CAAAT	1703	5	-	Pisum sativum	common cis-acting element in promoter and enhancer regions
evm.model.chr10.208	CAAT-box	CAAT	1750	4	-	Nicotiana glutinosa
evm.model.chr10.208	CAAT-box	CAAT	1758	4	+	Nicotiana glutinosa
evm.model.chr10.208	CAAT-box	CAAT	1896	4	+	Nicotiana glutinosa
evm.model.chr10.208	MBS	CAACTG	56	6	+	Arabidopsis thaliana	MYB binding site involved in drought-inducibility
evm.model.chr10.208	MBS	CAACTG	512	6	-	Arabidopsis thaliana	MYB binding site involved in drought-inducibility
evm.model.chr10.208	Unnamed__6	taTAAATATct	1351	10	+	Zea mays
evm.model.chr11.1429	O2-site	GATGA(C/T)(A/G)TG(A/G)	1367	8	-	Zea mays	cis-acting regulatory element involved in zein metabolism regulation
evm.model.chr11.1429	TATA-box	taTATAAAtc	278	9	+	Arabidopsis thaliana	core promoter element around -30 of transcription start
evm.model.chr11.1429	TATA-box	TATA	280	4	+	Arabidopsis thaliana	core promoter element around -30 of transcription start
evm.model.chr11.1429	TATA-box	TATA	513	4	+	Arabidopsis thaliana	core promoter element around -30 of transcription start
evm.model.chr11.1429	TATA-box	TATATA	519	6	+	Arabidopsis thaliana	core promoter element around -30 of transcription start
evm.model.chr11.1429	TATA-box	ATATAT	520	6	+	Brassica napus	core promoter element around -30 of transcription start
evm.model.chr11.1429	TATA-box	TATATA	521	6	+	Arabidopsis thaliana	core promoter element around -30 of transcription start
evm.model.chr11.1429	TATA-box	ATATAT	522	6	+	Brassica napus	core promoter element around -30 of transcription start
evm.model.chr11.1429	TATA-box	TATATA	523	6	+	Arabidopsis thaliana	core promoter element around -30 of transcription start
evm.model.chr11.1429	TATA-box	ATATAA	524	6	+	Brassica oleracea	core promoter element around -30 of transcription start
evm.model.chr11.1429	TATA-box	TATA	525	4	+	Arabidopsis thaliana	core promoter element around -30 of transcription start
evm.model.chr11.1429	TATA-box	TATA	542	4	+	Arabidopsis thaliana	core promoter element around -30 of transcription start
evm.model.chr11.1429	TATA-box	TATAAA	648	6	-	Helianthus annuus	core promoter element around -30 of transcription start
evm.model.chr11.1429	TATA-box	TATAA	649	5	-	Arabidopsis thaliana	core promoter element around -30 of transcription start
evm.model.chr11.1429	TATA-box	TATA	650	4	+	Arabidopsis thaliana	core promoter element around -30 of transcription start
evm.model.chr11.1429	TATA-box	TATA	717	4	+	Arabidopsis thaliana	core promoter element around -30 of transcription start
evm.model.chr11.1429	TATA-box	ATATAA	1098	6	+	Brassica oleracea	core promoter element around -30 of transcription start
evm.model.chr11.1429	TATA-box	TATA	1099	4	-	Arabidopsis thaliana	core promoter element around -30 of transcription start
evm.model.chr11.1429	TATA-box	ATATAA	1230	6	+	Brassica oleracea	core promoter element around -30 of transcription start
evm.model.chr11.1429	TATA-box	TATA	1231	4	-	Arabidopsis thaliana	core promoter element around -30 of transcription start
evm.model.chr11.1429	TATA-box	TATA	1481	4	-	Arabidopsis thaliana	core promoter element around -30 of transcription start
evm.model.chr11.1429	TATA-box	TATAA	1566	5	-	Arabidopsis thaliana	core promoter element around -30 of transcription start
evm.model.chr11.1429	TATA-box	TATA	1567	4	-	Arabidopsis thaliana	core promoter element around -30 of transcription start
evm.model.chr11.1429	TATA-box	taTATAAAg	1642	9	-	Lycopersicon esculentum	core promoter element around -30 of transcription start
evm.model.chr11.1429	TATA-box	TATAAA	1643	6	-	Helianthus annuus	core promoter element around -30 of transcription start
evm.model.chr11.1429	TATA-box	TATATAA	1644	7	-	Arabidopsis thaliana	core promoter element around -30 of transcription start
evm.model.chr11.1429	TATA-box	TATATA	1645	6	-	Arabidopsis thaliana	core promoter element around -30 of transcription start
evm.model.chr11.1429	TATA-box	ATATAA	1646	6	+	Brassica oleracea	core promoter element around -30 of transcription start
evm.model.chr11.1429	TATA-box	TATA	1647	4	-	Arabidopsis thaliana	core promoter element around -30 of transcription start
evm.model.chr11.1429	TATA-box	TATA	1795	4	-	Arabidopsis thaliana	core promoter element around -30 of transcription start
evm.model.chr11.1429	TATA-box	TATA	1977	4	-	Arabidopsis thaliana	core promoter element around -30 of transcription start
evm.model.chr11.1429	TCT-motif	TCTTAC	1307	6	+	Arabidopsis thaliana	part of a light responsive element
evm.model.chr11.1429	CCAAT-box	CAACGG	1261	6	+	Hordeum vulgare	MYBHv1 binding site
evm.model.chr11.1429	STRE	AGGGG	34	5	-	Arabidopsis thaliana
evm.model.chr11.1429	STRE	AGGGG	110	5	-	Arabidopsis thaliana
evm.model.chr11.1429	STRE	AGGGG	605	5	-	Arabidopsis thaliana
evm.model.chr11.1429	W box	TTGACC	1863	6	+	Arabidopsis thaliana
evm.model.chr11.1429	Myb-binding site	CAACAG	1601	6	-	Nicotiana tabacum
evm.model.chr11.1429	Unnamed__1	CGTGG	666	5	-	Zea mays
evm.model.chr11.1429	TATA	TATAAAAT	1231	8	+	Arabidopsis thaliana
evm.model.chr11.1429	AP-1	TGAGTTAG	1622	8	+	Arabidopsis thaliana
evm.model.chr11.1429	GARE-motif	TCTGTTG	1600	7	+	Brassica oleracea	gibberellin-responsive element
evm.model.chr11.1429	ARE	AAACCA	325	6	+	Zea mays	cis-acting regulatory element essential for the anaerobic induction
evm.model.chr11.1429	ARE	AAACCA	395	6	+	Zea mays	cis-acting regulatory element essential for the anaerobic induction
evm.model.chr11.1429	ARE	AAACCA	1132	6	-	Zea mays	cis-acting regulatory element essential for the anaerobic induction
evm.model.chr11.1429	WRE3	CCACCT	1734	6	-	Pisum sativum
evm.model.chr11.1429	WRE3	CCACCT	1768	6	-	Pisum sativum
evm.model.chr11.1429	WRE3	CCACCT	1807	6	-	Pisum sativum
evm.model.chr11.1429	CAAT-box	CCAAT	47	5	+	Arabidopsis thaliana	common cis-acting element in promoter and enhancer regions
evm.model.chr11.1429	CAAT-box	CAAT	48	4	+	Nicotiana glutinosa
evm.model.chr11.1429	CAAT-box	TGCCAAC	79	7	+	Petunia hybrida	common cis-acting element in promoter and enhancer regions
evm.model.chr11.1429	CAAT-box	CAAT	229	4	-	Nicotiana glutinosa
evm.model.chr11.1429	CAAT-box	CAAAT	258	5	-	Pisum sativum	common cis-acting element in promoter and enhancer regions
evm.model.chr11.1429	CAAT-box	CAAT	374	4	+	Nicotiana glutinosa
evm.model.chr11.1429	CAAT-box	CAAT	378	4	+	Nicotiana glutinosa
evm.model.chr11.1429	CAAT-box	CAAAT	409	5	-	Pisum sativum	common cis-acting element in promoter and enhancer regions
evm.model.chr11.1429	CAAT-box	CAAT	429	4	-	Nicotiana glutinosa
evm.model.chr11.1429	CAAT-box	CCAAT	460	5	+	Arabidopsis thaliana	common cis-acting element in promoter and enhancer regions
evm.model.chr11.1429	CAAT-box	CAAT	461	4	+	Nicotiana glutinosa
evm.model.chr11.1429	CAAT-box	CAAT	483	4	+	Nicotiana glutinosa
evm.model.chr11.1429	CAAT-box	CAAAT	505	5	-	Pisum sativum	common cis-acting element in promoter and enhancer regions
evm.model.chr11.1429	CAAT-box	CAAAT	616	5	-	Pisum sativum	common cis-acting element in promoter and enhancer regions
evm.model.chr11.1429	CAAT-box	CCAAT	654	5	-	Arabidopsis thaliana	common cis-acting element in promoter and enhancer regions
evm.model.chr11.1429	CAAT-box	CAAAT	689	5	-	Pisum sativum	common cis-acting element in promoter and enhancer regions
evm.model.chr11.1429	CAAT-box	CCAAT	736	5	+	Arabidopsis thaliana	common cis-acting element in promoter and enhancer regions
evm.model.chr11.1429	CAAT-box	CAAT	737	4	+	Nicotiana glutinosa
evm.model.chr11.1429	CAAT-box	CAAT	780	4	+	Nicotiana glutinosa
evm.model.chr11.1429	CAAT-box	CCAAT	881	5	+	Arabidopsis thaliana	common cis-acting element in promoter and enhancer regions
evm.model.chr11.1429	CAAT-box	CAAT	882	4	+	Nicotiana glutinosa
evm.model.chr11.1429	CAAT-box	CAAT	941	4	-	Nicotiana glutinosa
evm.model.chr11.1429	CAAT-box	CAAT	968	4	-	Nicotiana glutinosa
evm.model.chr11.1429	CAAT-box	CAAT	997	4	+	Nicotiana glutinosa
evm.model.chr11.1429	CAAT-box	CCAAT	1002	5	+	Arabidopsis thaliana	common cis-acting element in promoter and enhancer regions
evm.model.chr11.1429	CAAT-box	CAAT	1003	4	+	Nicotiana glutinosa
evm.model.chr11.1429	CAAT-box	CAAT	1005	4	-	Nicotiana glutinosa
evm.model.chr11.1429	CAAT-box	TGCCAAC	1073	7	+	Petunia hybrida	common cis-acting element in promoter and enhancer regions
evm.model.chr11.1429	CAAT-box	CAAT	1091	4	-	Nicotiana glutinosa
evm.model.chr11.1429	CAAT-box	CAAT	1112	4	-	Nicotiana glutinosa
evm.model.chr11.1429	CAAT-box	CAAT	1127	4	-	Nicotiana glutinosa
evm.model.chr11.1429	CAAT-box	TGCCAAC	1162	7	+	Petunia hybrida	common cis-acting element in promoter and enhancer regions
evm.model.chr11.1429	CAAT-box	CAAT	1180	4	-	Nicotiana glutinosa
evm.model.chr11.1429	CAAT-box	CAAT	1201	4	-	Nicotiana glutinosa
evm.model.chr11.1429	CAAT-box	CAAT	1216	4	-	Nicotiana glutinosa
evm.model.chr11.1429	CAAT-box	CAAAT	1246	5	+	Pisum sativum	common cis-acting element in promoter and enhancer regions
evm.model.chr11.1429	CAAT-box	CAAAT	1318	5	-	Pisum sativum	common cis-acting element in promoter and enhancer regions
evm.model.chr11.1429	CAAT-box	CAAT	1339	4	-	Nicotiana glutinosa
evm.model.chr11.1429	CAAT-box	CAAT	1384	4	-	Nicotiana glutinosa
evm.model.chr11.1429	CAAT-box	CAAAT	1388	5	+	Pisum sativum	common cis-acting element in promoter and enhancer regions
evm.model.chr11.1429	CAAT-box	CAAAT	1472	5	+	Pisum sativum	common cis-acting element in promoter and enhancer regions
evm.model.chr11.1429	CAAT-box	CAAT	1484	4	-	Nicotiana glutinosa
evm.model.chr11.1429	CAAT-box	CAAT	1542	4	+	Nicotiana glutinosa
evm.model.chr11.1429	CAAT-box	CAAAT	1588	5	-	Pisum sativum	common cis-acting element in promoter and enhancer regions
evm.model.chr11.1429	CAAT-box	CAAT	1659	4	+	Nicotiana glutinosa
evm.model.chr11.1429	CAAT-box	CAAT	1684	4	-	Nicotiana glutinosa
evm.model.chr11.1429	CAAT-box	CCAAT	1696	5	-	Arabidopsis thaliana	common cis-acting element in promoter and enhancer regions
evm.model.chr11.1429	CAAT-box	CAAAT	1706	5	+	Pisum sativum	common cis-acting element in promoter and enhancer regions
evm.model.chr11.1429	CAAT-box	CAAT	1709	4	-	Nicotiana glutinosa
evm.model.chr11.1429	CAAT-box	CAAT	1723	4	-	Nicotiana glutinosa
evm.model.chr11.1429	CAAT-box	CAAT	1823	4	-	Nicotiana glutinosa
evm.model.chr11.1429	CAAT-box	TGCCAAC	1826	7	-	Petunia hybrida	common cis-acting element in promoter and enhancer regions
evm.model.chr11.1429	CAAT-box	CAAT	1842	4	+	Nicotiana glutinosa
evm.model.chr11.1429	CAAT-box	CAAAT	1954	5	+	Pisum sativum	common cis-acting element in promoter and enhancer regions
evm.model.chr11.1429	CAAT-box	CAAAT	1957	5	-	Pisum sativum	common cis-acting element in promoter and enhancer regions
evm.model.chr11.1429	CAAT-box	CAAAT	1971	5	-	Pisum sativum	common cis-acting element in promoter and enhancer regions
evm.model.chr11.1429	Box 4	ATTAAT	545	6	+	Petroselinum crispum	part of a conserved DNA module involved in light responsiveness
evm.model.chr11.1429	Box 4	ATTAAT	952	6	+	Petroselinum crispum	part of a conserved DNA module involved in light responsiveness
evm.model.chr11.1429	Box 4	ATTAAT	1661	6	-	Petroselinum crispum	part of a conserved DNA module involved in light responsiveness
evm.model.chr11.1429	I-box	GTATAAGGCC	587	9	+	Larix laricina	part of a light responsive element
evm.model.chr11.1429	I-box	AAGATAAGGCT	1300	10	-	Gossypium hirsutum	part of a light responsive element
evm.model.chr11.1429	I-box	TGATAATGT	1510	9	+	Solanum tuberosum	part of a light responsive element
evm.model.chr11.1429	AT~TATA-box	TATATA	519	6	+	Arabidopsis thaliana
evm.model.chr11.1429	AT~TATA-box	TATATA	521	6	+	Arabidopsis thaliana
evm.model.chr11.1429	AT~TATA-box	TATATA	523	6	+	Arabidopsis thaliana
evm.model.chr11.1429	AT~TATA-box	TATATAAA	1643	8	-	Arabidopsis thaliana
evm.model.chr11.1429	AT~TATA-box	TATATA	1645	6	-	Arabidopsis thaliana
evm.model.chr11.1429	GT1-motif	GGTTAA	1914	6	-	Arabidopsis thaliana	light responsive element
evm.model.chr11.1429	MYC	CATGTG	93	6	-	Arabidopsis thaliana
evm.model.chr11.1429	MYC	CATGTG	95	6	+	Arabidopsis thaliana
evm.model.chr11.1429	MYC	CATGTG	892	6	-	Arabidopsis thaliana
evm.model.chr11.1429	MYC	CAATTG	1003	6	+	Arabidopsis thaliana
evm.model.chr11.1429	MYC	CATTTG	1970	6	+	Arabidopsis thaliana
evm.model.chr11.1429	MYB-like sequence	TAACCA	527	6	+	Arabidopsis thaliana
evm.model.chr11.1429	MYB	TAACCA	527	6	+	Arabidopsis thaliana
evm.model.chr11.1429	MYB	CAACCA	793	6	+	Arabidopsis thaliana
evm.model.chr11.1429	MYB	CAACAG	1601	6	-	Arabidopsis thaliana
evm.model.chr11.1429	MYB recognition site	CCGTTG	1261	6	-	Arabidopsis thaliana
evm.model.chr11.1429	GCN4_motif	TGAGTCA	1965	7	+	Oryza sativa	cis-regulatory element involved in endosperm expression
evm.model.chr11.1429	AAGAA-motif	GAAAGAA	70	7	-	Avena sativa
evm.model.chr11.1429	AAGAA-motif	GAAAGAA	1061	7	+	Avena sativa
evm.model.chr11.1429	AAGAA-motif	GAAAGAA	2004	7	-	Avena sativa
evm.model.chr11.1429	chs-CMA2a	TCACTTGA	332	8	-	Petroselinum crispum	part of a light responsive element
evm.model.chr11.1429	Unnamed__4	CTCC	45	4	+	Petroselinum hortense
evm.model.chr11.1429	Unnamed__4	CTCC	86	4	+	Petroselinum hortense
evm.model.chr11.1429	Unnamed__4	CTCC	170	4	+	Petroselinum hortense
evm.model.chr11.1429	Unnamed__4	CTCC	626	4	+	Petroselinum hortense
evm.model.chr11.1429	Unnamed__4	CTCC	664	4	+	Petroselinum hortense
evm.model.chr11.1429	Unnamed__4	CTCC	673	4	+	Petroselinum hortense
evm.model.chr11.1429	Unnamed__4	CTCC	695	4	+	Petroselinum hortense
evm.model.chr11.1429	Unnamed__4	CTCC	879	4	+	Petroselinum hortense
evm.model.chr11.1429	Unnamed__4	CTCC	889	4	+	Petroselinum hortense
evm.model.chr11.1429	Unnamed__4	CTCC	1805	4	-	Petroselinum hortense
evm.model.chr11.1429	Unnamed__4	CTCC	1869	4	+	Petroselinum hortense
evm.model.chr11.1429	Unnamed__4	CTCC	1872	4	+	Petroselinum hortense
evm.model.chr11.1429	TC-rich repeats	GTTTTCTTAC	1440	9	-	Nicotiana tabacum	cis-acting element involved in defense and stress responsiveness
evm.model.chr11.1429	Myb	TAACTG	609	6	+	Arabidopsis thaliana
evm.model.chr11.1429	Myb	TAACTG	1293	6	-	Arabidopsis thaliana
evm.model.chr11.1698	TATC-box	TATCCCA	1744	7	+	Oryza sativa	cis-acting element involved in gibberellin-responsiveness
evm.model.chr11.1698	ATC-motif	AGCTATCCA	1596	9	-	Arabidopsis thaliana	part of a conserved DNA module involved in light responsiveness
evm.model.chr11.1698	GATA-motif	AAGGATAAGG	451	9	-	Solanum tuberosum	part of a light responsive element
evm.model.chr11.1698	Unnamed__1	CGTGG	420	5	-	Zea mays
evm.model.chr11.1698	CCAAT-box	CAACGG	201	6	-	Hordeum vulgare	MYBHv1 binding site
evm.model.chr11.1698	TCT-motif	TCTTAC	121	6	+	Arabidopsis thaliana	part of a light responsive element
evm.model.chr11.1698	Myb-binding site	CAACAG	274	6	-	Nicotiana tabacum
evm.model.chr11.1698	Myb-binding site	CAACAG	1309	6	+	Nicotiana tabacum
evm.model.chr11.1698	Myb-binding site	CAACAG	1483	6	-	Nicotiana tabacum
evm.model.chr11.1698	Myb-binding site	CAACAG	1722	6	+	Nicotiana tabacum
evm.model.chr11.1698	CAT-box	GCCACT	554	6	-	Arabidopsis thaliana	cis-acting regulatory element related to meristem expression
evm.model.chr11.1698	STRE	AGGGG	212	5	-	Arabidopsis thaliana
evm.model.chr11.1698	RY-element	CATGCATG	1263	8	-	Helianthus annuus	cis-acting regulatory element involved in seed-specific regulation
evm.model.chr11.1698	TATA-box	TATAA	167	5	-	Arabidopsis thaliana	core promoter element around -30 of transcription start
evm.model.chr11.1698	TATA-box	TATA	168	4	+	Arabidopsis thaliana	core promoter element around -30 of transcription start
evm.model.chr11.1698	TATA-box	TATAA	788	5	-	Arabidopsis thaliana	core promoter element around -30 of transcription start
evm.model.chr11.1698	TATA-box	TATA	789	4	+	Arabidopsis thaliana	core promoter element around -30 of transcription start
evm.model.chr11.1698	TATA-box	TATA	1061	4	-	Arabidopsis thaliana	core promoter element around -30 of transcription start
evm.model.chr11.1698	TATA-box	ATATAT	1187	6	-	Brassica napus	core promoter element around -30 of transcription start
evm.model.chr11.1698	TATA-box	TATA	1188	4	-	Arabidopsis thaliana	core promoter element around -30 of transcription start
evm.model.chr11.1698	TATA-box	TATA	1424	4	-	Arabidopsis thaliana	core promoter element around -30 of transcription start
evm.model.chr11.1698	TATA-box	TATACA	1437	6	-	Helianthus annuus	core promoter element around -30 of transcription start
evm.model.chr11.1698	TATA-box	TATA	1439	4	-	Arabidopsis thaliana	core promoter element around -30 of transcription start
evm.model.chr11.1698	TATA-box	TATA	1524	4	-	Arabidopsis thaliana	core promoter element around -30 of transcription start
evm.model.chr11.1698	TATA-box	ATTATA	1735	6	+	Brassica napus	core promoter element around -30 of transcription start
evm.model.chr11.1698	TATA-box	TATAA	1736	5	-	Arabidopsis thaliana	core promoter element around -30 of transcription start
evm.model.chr11.1698	TATA-box	TATA	1737	4	-	Arabidopsis thaliana	core promoter element around -30 of transcription start
evm.model.chr11.1698	TATA-box	ATATAT	1993	6	-	Brassica napus	core promoter element around -30 of transcription start
evm.model.chr11.1698	TATA-box	TATA	1994	4	-	Arabidopsis thaliana	core promoter element around -30 of transcription start
evm.model.chr11.1698	O2-site	GATGATGTGG	521	9	+	Zea mays	cis-acting regulatory element involved in zein metabolism regulation
evm.model.chr11.1698	O2-site	GATGACATGG	854	9	-	Zea mays	cis-acting regulatory element involved in zein metabolism regulation
evm.model.chr11.1698	O2-site	GATGACATGG	1224	9	+	Zea mays	cis-acting regulatory element involved in zein metabolism regulation
evm.model.chr11.1698	MBS	CAACTG	1921	6	-	Arabidopsis thaliana	MYB binding site involved in drought-inducibility
evm.model.chr11.1698	Unnamed__4	CTCC	128	4	+	Petroselinum hortense
evm.model.chr11.1698	Unnamed__4	CTCC	311	4	+	Petroselinum hortense
evm.model.chr11.1698	Unnamed__4	CTCC	418	4	+	Petroselinum hortense
evm.model.chr11.1698	Unnamed__4	CTCC	863	4	+	Petroselinum hortense
evm.model.chr11.1698	Unnamed__4	CTCC	1047	4	-	Petroselinum hortense
evm.model.chr11.1698	Unnamed__4	CTCC	1134	4	-	Petroselinum hortense
evm.model.chr11.1698	Unnamed__4	CTCC	1207	4	+	Petroselinum hortense
evm.model.chr11.1698	Unnamed__4	CTCC	1648	4	+	Petroselinum hortense
evm.model.chr11.1698	Unnamed__4	CTCC	1948	4	-	Petroselinum hortense
evm.model.chr11.1698	chs-CMA2a	TCACTTGA	1838	8	-	Petroselinum crispum	part of a light responsive element
evm.model.chr11.1698	AAGAA-motif	GAAAGAA	769	7	-	Avena sativa
evm.model.chr11.1698	MYB recognition site	CCGTTG	201	6	+	Arabidopsis thaliana
evm.model.chr11.1698	Myb	CAACTG	1921	6	-	Arabidopsis thaliana
evm.model.chr11.1698	TC-rich repeats	GTTTTCTTAC	117	9	+	Nicotiana tabacum	cis-acting element involved in defense and stress responsiveness
evm.model.chr11.1698	TCCC-motif	TCTCCCT	127	7	+	Spinacia oleracea	part of a light responsive element
evm.model.chr11.1698	MYB	CAACAG	274	6	-	Arabidopsis thaliana
evm.model.chr11.1698	MYB	CAACCA	320	6	+	Arabidopsis thaliana
evm.model.chr11.1698	MYB	CAACCA	338	6	+	Arabidopsis thaliana
evm.model.chr11.1698	MYB	CAACCA	379	6	+	Arabidopsis thaliana
evm.model.chr11.1698	MYB	CAACAG	1309	6	+	Arabidopsis thaliana
evm.model.chr11.1698	MYB	CAACAG	1483	6	-	Arabidopsis thaliana
evm.model.chr11.1698	MYB	CAACAG	1722	6	+	Arabidopsis thaliana
evm.model.chr11.1698	MYB	TAACCA	1874	6	-	Arabidopsis thaliana
evm.model.chr11.1698	MYB-like sequence	TAACCA	1874	6	-	Arabidopsis thaliana
evm.model.chr11.1698	MYC	CATTTG	264	6	-	Arabidopsis thaliana
evm.model.chr11.1698	MYC	CATGTG	463	6	+	Arabidopsis thaliana
evm.model.chr11.1698	MYC	CATTTG	573	6	-	Arabidopsis thaliana
evm.model.chr11.1698	MYC	CAATTG	927	6	+	Arabidopsis thaliana
evm.model.chr11.1698	MYC	CATTTG	1363	6	-	Arabidopsis thaliana
evm.model.chr11.1698	MYC	CAATTG	1617	6	-	Arabidopsis thaliana
evm.model.chr11.1698	MYC	CATTTG	1660	6	+	Arabidopsis thaliana
evm.model.chr11.1698	ERE	ATTTCATA	1817	8	-	Nicotiana glutinos
evm.model.chr11.1698	TCA-element	CCATCTTTTT	762	9	+	Nicotiana tabacum	cis-acting element involved in salicylic acid responsiveness
evm.model.chr11.1698	TCA-element	CCATCTTTTT	905	9	+	Nicotiana tabacum	cis-acting element involved in salicylic acid responsiveness
evm.model.chr11.1698	Box 4	ATTAAT	193	6	+	Petroselinum crispum	part of a conserved DNA module involved in light responsiveness
evm.model.chr11.1698	AuxRR-core	GGTCCAT	965	7	+	Nicotiana tabacum	cis-acting regulatory element involved in auxin responsiveness
evm.model.chr11.1698	WRE3	CCACCT	905	6	+	Pisum sativum
evm.model.chr11.1698	ARE	AAACCA	1331	6	-	Zea mays	cis-acting regulatory element essential for the anaerobic induction
evm.model.chr11.1698	ARE	AAACCA	1690	6	+	Zea mays	cis-acting regulatory element essential for the anaerobic induction
evm.model.chr11.1698	CAAT-box	CAAT	38	4	+	Nicotiana glutinosa
evm.model.chr11.1698	CAAT-box	CAAT	50	4	-	Nicotiana glutinosa
evm.model.chr11.1698	CAAT-box	CAAT	101	4	-	Nicotiana glutinosa
evm.model.chr11.1698	CAAT-box	CCAAT	113	5	+	Arabidopsis thaliana	common cis-acting element in promoter and enhancer regions
evm.model.chr11.1698	CAAT-box	CAAT	114	4	+	Nicotiana glutinosa
evm.model.chr11.1698	CAAT-box	CCAAT	142	5	+	Arabidopsis thaliana	common cis-acting element in promoter and enhancer regions
evm.model.chr11.1698	CAAT-box	CAAT	143	4	+	Nicotiana glutinosa
evm.model.chr11.1698	CAAT-box	CAAAT	264	5	+	Pisum sativum	common cis-acting element in promoter and enhancer regions
evm.model.chr11.1698	CAAT-box	CAAT	361	4	-	Nicotiana glutinosa
evm.model.chr11.1698	CAAT-box	CAAT	402	4	-	Nicotiana glutinosa
evm.model.chr11.1698	CAAT-box	CAAT	486	4	+	Nicotiana glutinosa
evm.model.chr11.1698	CAAT-box	CAAT	508	4	-	Nicotiana glutinosa
evm.model.chr11.1698	CAAT-box	CAAAT	573	5	+	Pisum sativum	common cis-acting element in promoter and enhancer regions
evm.model.chr11.1698	CAAT-box	CAAT	640	4	+	Nicotiana glutinosa
evm.model.chr11.1698	CAAT-box	CAAAT	657	5	+	Pisum sativum	common cis-acting element in promoter and enhancer regions
evm.model.chr11.1698	CAAT-box	CCAAT	740	5	-	Arabidopsis thaliana	common cis-acting element in promoter and enhancer regions
evm.model.chr11.1698	CAAT-box	CAAT	796	4	-	Nicotiana glutinosa
evm.model.chr11.1698	CAAT-box	CAAT	809	4	-	Nicotiana glutinosa
evm.model.chr11.1698	CAAT-box	CCAAT	833	5	-	Arabidopsis thaliana	common cis-acting element in promoter and enhancer regions
evm.model.chr11.1698	CAAT-box	CAAT	927	4	+	Nicotiana glutinosa
evm.model.chr11.1698	CAAT-box	CAAT	929	4	-	Nicotiana glutinosa
evm.model.chr11.1698	CAAT-box	CCAAT	958	5	-	Arabidopsis thaliana	common cis-acting element in promoter and enhancer regions
evm.model.chr11.1698	CAAT-box	CAAT	998	4	-	Nicotiana glutinosa
evm.model.chr11.1698	CAAT-box	CAAT	1012	4	-	Nicotiana glutinosa
evm.model.chr11.1698	CAAT-box	CCAAT	1053	5	-	Arabidopsis thaliana	common cis-acting element in promoter and enhancer regions
evm.model.chr11.1698	CAAT-box	CAAT	1255	4	-	Nicotiana glutinosa
evm.model.chr11.1698	CAAT-box	CAAT	1286	4	+	Nicotiana glutinosa
evm.model.chr11.1698	CAAT-box	CAAT	1291	4	+	Nicotiana glutinosa
evm.model.chr11.1698	CAAT-box	CAAAT	1363	5	+	Pisum sativum	common cis-acting element in promoter and enhancer regions
evm.model.chr11.1698	CAAT-box	CCAAT	1369	5	-	Arabidopsis thaliana	common cis-acting element in promoter and enhancer regions
evm.model.chr11.1698	CAAT-box	CAAAT	1434	5	-	Pisum sativum	common cis-acting element in promoter and enhancer regions
evm.model.chr11.1698	CAAT-box	CCAAT	1453	5	+	Arabidopsis thaliana	common cis-acting element in promoter and enhancer regions
evm.model.chr11.1698	CAAT-box	CAAT	1454	4	+	Nicotiana glutinosa
evm.model.chr11.1698	CAAT-box	CAAT	1458	4	-	Nicotiana glutinosa
evm.model.chr11.1698	CAAT-box	CAAT	1477	4	-	Nicotiana glutinosa
evm.model.chr11.1698	CAAT-box	CAAT	1558	4	-	Nicotiana glutinosa
evm.model.chr11.1698	CAAT-box	CCAAT	1574	5	-	Arabidopsis thaliana	common cis-acting element in promoter and enhancer regions
evm.model.chr11.1698	CAAT-box	CAAT	1617	4	+	Nicotiana glutinosa
evm.model.chr11.1698	CAAT-box	CAAT	1619	4	-	Nicotiana glutinosa
evm.model.chr11.1698	CAAT-box	CAAAT	1661	5	-	Pisum sativum	common cis-acting element in promoter and enhancer regions
evm.model.chr11.1698	CAAT-box	CAAT	1717	4	+	Nicotiana glutinosa
evm.model.chr11.1698	CAAT-box	CCAAT	1748	5	+	Arabidopsis thaliana	common cis-acting element in promoter and enhancer regions
evm.model.chr11.1698	CAAT-box	CAAT	1749	4	+	Nicotiana glutinosa
evm.model.chr11.1698	CAAT-box	CAAT	1753	4	-	Nicotiana glutinosa
evm.model.chr11.1698	CAAT-box	CAAT	1764	4	-	Nicotiana glutinosa
evm.model.chr11.1698	CAAT-box	CAAT	1769	4	-	Nicotiana glutinosa
evm.model.chr11.1698	CAAT-box	CAAAT	1786	5	-	Pisum sativum	common cis-acting element in promoter and enhancer regions
evm.model.chr11.1698	CAAT-box	CAAT	1905	4	+	Nicotiana glutinosa
evm.model.chr11.257	circadian	CAAAGATATC	1472	9	-	Lycopersicon esculentum	cis-acting regulatory element involved in circadian control
evm.model.chr11.257	GT1-motif	GGTTAA	806	6	-	Arabidopsis thaliana	light responsive element
evm.model.chr11.257	GT1-motif	GGTTAA	1700	6	+	Arabidopsis thaliana	light responsive element
evm.model.chr11.257	Myc	TCTCTTA	1047	7	-	Arabidopsis thaliana
evm.model.chr11.257	MYC	CATTTG	114	6	+	Arabidopsis thaliana
evm.model.chr11.257	MYC	CATGTG	158	6	-	Arabidopsis thaliana
evm.model.chr11.257	MYC	CATGTG	762	6	+	Arabidopsis thaliana
evm.model.chr11.257	MYC	CATTTG	778	6	+	Arabidopsis thaliana
evm.model.chr11.257	MYC	CATTTG	1116	6	+	Arabidopsis thaliana
evm.model.chr11.257	MYC	CATGTG	1743	6	+	Arabidopsis thaliana
evm.model.chr11.257	MYC	CATGTG	1754	6	-	Arabidopsis thaliana
evm.model.chr11.257	ERE	ATTTCATA	28	8	+	Nicotiana glutinos
evm.model.chr11.257	MYB-like sequence	TAACCA	92	6	-	Arabidopsis thaliana
evm.model.chr11.257	MYB-like sequence	TAACCA	566	6	-	Arabidopsis thaliana
evm.model.chr11.257	MYB	TAACCA	92	6	-	Arabidopsis thaliana
evm.model.chr11.257	MYB	TAACCA	566	6	-	Arabidopsis thaliana
evm.model.chr11.257	MYB recognition site	CCGTTG	1723	6	+	Arabidopsis thaliana
evm.model.chr11.257	AAGAA-motif	GAAAGAA	1104	7	+	Avena sativa
evm.model.chr11.257	Unnamed__4	CTCC	258	4	+	Petroselinum hortense
evm.model.chr11.257	Unnamed__4	CTCC	524	4	-	Petroselinum hortense
evm.model.chr11.257	Unnamed__4	CTCC	1144	4	+	Petroselinum hortense
evm.model.chr11.257	Unnamed__4	CTCC	1255	4	+	Petroselinum hortense
evm.model.chr11.257	Unnamed__4	CTCC	1596	4	-	Petroselinum hortense
evm.model.chr11.257	Unnamed__4	CTCC	1931	4	+	Petroselinum hortense
evm.model.chr11.257	MBSI	aaaAaaC(G/C)GTTA	946	10.5	+	Petunia hybrida	MYB binding site involved in flavonoid biosynthetic genes regulation
evm.model.chr11.257	TC-rich repeats	ATTCTCTAAC	854	9	-	Nicotiana tabacum	cis-acting element involved in defense and stress responsiveness
evm.model.chr11.257	Myb	TAACTG	1026	6	+	Arabidopsis thaliana
evm.model.chr11.257	P-box	CCTTTTG	1035	7	-	Oryza sativa	gibberellin-responsive element
evm.model.chr11.257	TCA	TCATCTTCAT	493	9	-	Pisum sativum
evm.model.chr11.257	WRE3	CCACCT	531	6	+	Pisum sativum
evm.model.chr11.257	CAAT-box	CAAAT	115	5	-	Pisum sativum	common cis-acting element in promoter and enhancer regions
evm.model.chr11.257	CAAT-box	CAAAT	136	5	+	Pisum sativum	common cis-acting element in promoter and enhancer regions
evm.model.chr11.257	CAAT-box	CAAAT	402	5	-	Pisum sativum	common cis-acting element in promoter and enhancer regions
evm.model.chr11.257	CAAT-box	CAAT	437	4	+	Nicotiana glutinosa
evm.model.chr11.257	CAAT-box	CAAAT	454	5	-	Pisum sativum	common cis-acting element in promoter and enhancer regions
evm.model.chr11.257	CAAT-box	CAAT	487	4	+	Nicotiana glutinosa
evm.model.chr11.257	CAAT-box	CAAT	636	4	+	Nicotiana glutinosa
evm.model.chr11.257	CAAT-box	CAAT	651	4	-	Nicotiana glutinosa
evm.model.chr11.257	CAAT-box	CAAT	681	4	+	Nicotiana glutinosa
evm.model.chr11.257	CAAT-box	CAAT	699	4	+	Nicotiana glutinosa
evm.model.chr11.257	CAAT-box	CAAT	710	4	+	Nicotiana glutinosa
evm.model.chr11.257	CAAT-box	CAAT	717	4	-	Nicotiana glutinosa
evm.model.chr11.257	CAAT-box	CAAAT	779	5	-	Pisum sativum	common cis-acting element in promoter and enhancer regions
evm.model.chr11.257	CAAT-box	CAAT	797	4	-	Nicotiana glutinosa
evm.model.chr11.257	CAAT-box	CAAAT	967	5	-	Pisum sativum	common cis-acting element in promoter and enhancer regions
evm.model.chr11.257	CAAT-box	CAAT	979	4	+	Nicotiana glutinosa
evm.model.chr11.257	CAAT-box	CAAT	1053	4	-	Nicotiana glutinosa
evm.model.chr11.257	CAAT-box	CAAAT	1117	5	-	Pisum sativum	common cis-acting element in promoter and enhancer regions
evm.model.chr11.257	CAAT-box	CAAT	1229	4	+	Nicotiana glutinosa
evm.model.chr11.257	CAAT-box	CAAAT	1269	5	-	Pisum sativum	common cis-acting element in promoter and enhancer regions
evm.model.chr11.257	CAAT-box	CAAT	1281	4	+	Nicotiana glutinosa
evm.model.chr11.257	CAAT-box	CAAT	1329	4	-	Nicotiana glutinosa
evm.model.chr11.257	CAAT-box	CAAT	1429	4	-	Nicotiana glutinosa
evm.model.chr11.257	CAAT-box	CAAAT	1440	5	+	Pisum sativum	common cis-acting element in promoter and enhancer regions
evm.model.chr11.257	CAAT-box	CAAT	1460	4	+	Nicotiana glutinosa
evm.model.chr11.257	CAAT-box	CAAT	1528	4	+	Nicotiana glutinosa
evm.model.chr11.257	CAAT-box	CAAAT	1637	5	-	Pisum sativum	common cis-acting element in promoter and enhancer regions
evm.model.chr11.257	CAAT-box	CAAT	1770	4	-	Nicotiana glutinosa
evm.model.chr11.257	CAAT-box	CAAT	1796	4	-	Nicotiana glutinosa
evm.model.chr11.257	CAAT-box	CAAAT	1914	5	+	Pisum sativum	common cis-acting element in promoter and enhancer regions
evm.model.chr11.257	CAAT-box	CAAAT	1945	5	-	Pisum sativum	common cis-acting element in promoter and enhancer regions
evm.model.chr11.257	CAAT-box	CAAT	1969	4	-	Nicotiana glutinosa
evm.model.chr11.257	CAAT-box	CAAT	1974	4	-	Nicotiana glutinosa
evm.model.chr11.257	Box 4	ATTAAT	87	6	+	Petroselinum crispum	part of a conserved DNA module involved in light responsiveness
evm.model.chr11.257	Box 4	ATTAAT	108	6	+	Petroselinum crispum	part of a conserved DNA module involved in light responsiveness
evm.model.chr11.257	Box 4	ATTAAT	749	6	+	Petroselinum crispum	part of a conserved DNA module involved in light responsiveness
evm.model.chr11.257	Box 4	ATTAAT	1313	6	-	Petroselinum crispum	part of a conserved DNA module involved in light responsiveness
evm.model.chr11.257	Box 4	ATTAAT	1401	6	-	Petroselinum crispum	part of a conserved DNA module involved in light responsiveness
evm.model.chr11.257	TCA-element	TCAGAAGAGG	1846	9	+	Brassica oleracea	cis-acting element involved in salicylic acid responsiveness
evm.model.chr11.257	AT~TATA-box	TATATA	871	6	+	Arabidopsis thaliana
evm.model.chr11.257	AT~TATA-box	TATATA	873	6	+	Arabidopsis thaliana
evm.model.chr11.257	AT~TATA-box	TATATA	875	6	+	Arabidopsis thaliana
evm.model.chr11.257	AT~TATA-box	TATATA	877	6	+	Arabidopsis thaliana
evm.model.chr11.257	AT~TATA-box	TATATA	879	6	+	Arabidopsis thaliana
evm.model.chr11.257	AT~TATA-box	TATATA	881	6	+	Arabidopsis thaliana
evm.model.chr11.257	AT~TATA-box	TATATA	883	6	+	Arabidopsis thaliana
evm.model.chr11.257	AT~TATA-box	TATATA	885	6	+	Arabidopsis thaliana
evm.model.chr11.257	AT~TATA-box	TATATA	887	6	+	Arabidopsis thaliana
evm.model.chr11.257	AT~TATA-box	TATATA	889	6	+	Arabidopsis thaliana
evm.model.chr11.257	AT~TATA-box	TATATA	891	6	+	Arabidopsis thaliana
evm.model.chr11.257	AT~TATA-box	TATATA	893	6	+	Arabidopsis thaliana
evm.model.chr11.257	AT~TATA-box	TATATA	895	6	+	Arabidopsis thaliana
evm.model.chr11.257	AT~TATA-box	TATATA	897	6	+	Arabidopsis thaliana
evm.model.chr11.257	AT~TATA-box	TATATA	899	6	+	Arabidopsis thaliana
evm.model.chr11.257	AT~TATA-box	TATATA	901	6	+	Arabidopsis thaliana
evm.model.chr11.257	AT~TATA-box	TATATA	903	6	+	Arabidopsis thaliana
evm.model.chr11.257	AT~TATA-box	TATATA	905	6	+	Arabidopsis thaliana
evm.model.chr11.257	AT~TATA-box	TATATA	1389	6	-	Arabidopsis thaliana
evm.model.chr11.257	AT~TATA-box	TATATA	1391	6	-	Arabidopsis thaliana
evm.model.chr11.257	AE-box	AGAAACTT	241	8	-	Arabidopsis thaliana	part of a module for light response
evm.model.chr11.257	chs-CMA1a	TTACTTAA	923	8	-	Daucus carota	part of a light responsive element
evm.model.chr11.257	Unnamed__1	CGTGG	1484	5	+	Zea mays
evm.model.chr11.257	TATA-box	TATA	48	4	+	Arabidopsis thaliana	core promoter element around -30 of transcription start
evm.model.chr11.257	TATA-box	TATAA	66	5	-	Arabidopsis thaliana	core promoter element around -30 of transcription start
evm.model.chr11.257	TATA-box	TATA	67	4	+	Arabidopsis thaliana	core promoter element around -30 of transcription start
evm.model.chr11.257	TATA-box	ATTATA	126	6	+	Brassica napus	core promoter element around -30 of transcription start
evm.model.chr11.257	TATA-box	TATAA	127	5	-	Arabidopsis thaliana	core promoter element around -30 of transcription start
evm.model.chr11.257	TATA-box	TATA	128	4	+	Arabidopsis thaliana	core promoter element around -30 of transcription start
evm.model.chr11.257	TATA-box	TATA	206	4	+	Arabidopsis thaliana	core promoter element around -30 of transcription start
evm.model.chr11.257	TATA-box	TATA	219	4	+	Arabidopsis thaliana	core promoter element around -30 of transcription start
evm.model.chr11.257	TATA-box	ATATAA	270	6	+	Brassica oleracea	core promoter element around -30 of transcription start
evm.model.chr11.257	TATA-box	TATA	271	4	+	Arabidopsis thaliana	core promoter element around -30 of transcription start
evm.model.chr11.257	TATA-box	TATAA	359	5	-	Arabidopsis thaliana	core promoter element around -30 of transcription start
evm.model.chr11.257	TATA-box	TATA	360	4	+	Arabidopsis thaliana	core promoter element around -30 of transcription start
evm.model.chr11.257	TATA-box	TATA	468	4	+	Arabidopsis thaliana	core promoter element around -30 of transcription start
evm.model.chr11.257	TATA-box	TATAA	569	5	-	Arabidopsis thaliana	core promoter element around -30 of transcription start
evm.model.chr11.257	TATA-box	TATA	570	4	+	Arabidopsis thaliana	core promoter element around -30 of transcription start
evm.model.chr11.257	TATA-box	ATATAT	638	6	+	Brassica napus	core promoter element around -30 of transcription start
evm.model.chr11.257	TATA-box	TATA	639	4	+	Arabidopsis thaliana	core promoter element around -30 of transcription start
evm.model.chr11.257	TATA-box	TATTTAAA	668	8	-	Arabidopsis thaliana	core promoter element around -30 of transcription start
evm.model.chr11.257	TATA-box	TATAAAT	701	7	-	Brassica juncea	core promoter element around -30 of transcription start
evm.model.chr11.257	TATA-box	TATAAA	702	6	-	Helianthus annuus	core promoter element around -30 of transcription start
evm.model.chr11.257	TATA-box	TATAA	703	5	-	Arabidopsis thaliana	core promoter element around -30 of transcription start
evm.model.chr11.257	TATA-box	TATA	704	4	+	Arabidopsis thaliana	core promoter element around -30 of transcription start
evm.model.chr11.257	TATA-box	TATAA	744	5	-	Arabidopsis thaliana	core promoter element around -30 of transcription start
evm.model.chr11.257	TATA-box	TATA	745	4	+	Arabidopsis thaliana	core promoter element around -30 of transcription start
evm.model.chr11.257	TATA-box	TATATTTATATTT	868	12	-	Avena sativa	core promoter element around -30 of transcription start
evm.model.chr11.257	TATA-box	ATATAT	870	6	+	Brassica napus	core promoter element around -30 of transcription start
evm.model.chr11.257	TATA-box	TATATA	871	6	+	Arabidopsis thaliana	core promoter element around -30 of transcription start
evm.model.chr11.257	TATA-box	ATATAT	872	6	+	Brassica napus	core promoter element around -30 of transcription start
evm.model.chr11.257	TATA-box	TATATA	873	6	+	Arabidopsis thaliana	core promoter element around -30 of transcription start
evm.model.chr11.257	TATA-box	ATATAT	874	6	+	Brassica napus	core promoter element around -30 of transcription start
evm.model.chr11.257	TATA-box	TATATA	875	6	+	Arabidopsis thaliana	core promoter element around -30 of transcription start
evm.model.chr11.257	TATA-box	ATATAT	876	6	+	Brassica napus	core promoter element around -30 of transcription start
evm.model.chr11.257	TATA-box	TATATA	877	6	+	Arabidopsis thaliana	core promoter element around -30 of transcription start
evm.model.chr11.257	TATA-box	ATATAT	878	6	+	Brassica napus	core promoter element around -30 of transcription start
evm.model.chr11.257	TATA-box	TATATA	879	6	+	Arabidopsis thaliana	core promoter element around -30 of transcription start
evm.model.chr11.257	TATA-box	ATATAT	880	6	+	Brassica napus	core promoter element around -30 of transcription start
evm.model.chr11.257	TATA-box	TATATA	881	6	+	Arabidopsis thaliana	core promoter element around -30 of transcription start
evm.model.chr11.257	TATA-box	ATATAT	882	6	+	Brassica napus	core promoter element around -30 of transcription start
evm.model.chr11.257	TATA-box	TATATA	883	6	+	Arabidopsis thaliana	core promoter element around -30 of transcription start
evm.model.chr11.257	TATA-box	ATATAT	884	6	+	Brassica napus	core promoter element around -30 of transcription start
evm.model.chr11.257	TATA-box	TATATA	885	6	+	Arabidopsis thaliana	core promoter element around -30 of transcription start
evm.model.chr11.257	TATA-box	ATATAT	886	6	+	Brassica napus	core promoter element around -30 of transcription start
evm.model.chr11.257	TATA-box	TATATA	887	6	+	Arabidopsis thaliana	core promoter element around -30 of transcription start
evm.model.chr11.257	TATA-box	ATATAT	888	6	+	Brassica napus	core promoter element around -30 of transcription start
evm.model.chr11.257	TATA-box	TATATA	889	6	+	Arabidopsis thaliana	core promoter element around -30 of transcription start
evm.model.chr11.257	TATA-box	ATATAT	890	6	+	Brassica napus	core promoter element around -30 of transcription start
evm.model.chr11.257	TATA-box	TATATA	891	6	+	Arabidopsis thaliana	core promoter element around -30 of transcription start
evm.model.chr11.257	TATA-box	ATATAT	892	6	+	Brassica napus	core promoter element around -30 of transcription start
evm.model.chr11.257	TATA-box	TATATA	893	6	+	Arabidopsis thaliana	core promoter element around -30 of transcription start
evm.model.chr11.257	TATA-box	ATATAT	894	6	+	Brassica napus	core promoter element around -30 of transcription start
evm.model.chr11.257	TATA-box	TATATA	895	6	+	Arabidopsis thaliana	core promoter element around -30 of transcription start
evm.model.chr11.257	TATA-box	ATATAT	896	6	+	Brassica napus	core promoter element around -30 of transcription start
evm.model.chr11.257	TATA-box	TATATA	897	6	+	Arabidopsis thaliana	core promoter element around -30 of transcription start
evm.model.chr11.257	TATA-box	ATATAT	898	6	+	Brassica napus	core promoter element around -30 of transcription start
evm.model.chr11.257	TATA-box	TATATA	899	6	+	Arabidopsis thaliana	core promoter element around -30 of transcription start
evm.model.chr11.257	TATA-box	ATATAT	900	6	+	Brassica napus	core promoter element around -30 of transcription start
evm.model.chr11.257	TATA-box	TATATA	901	6	+	Arabidopsis thaliana	core promoter element around -30 of transcription start
evm.model.chr11.257	TATA-box	ATATAT	902	6	+	Brassica napus	core promoter element around -30 of transcription start
evm.model.chr11.257	TATA-box	TATATA	903	6	+	Arabidopsis thaliana	core promoter element around -30 of transcription start
evm.model.chr11.257	TATA-box	ATATAT	904	6	+	Brassica napus	core promoter element around -30 of transcription start
evm.model.chr11.257	TATA-box	TATATA	905	6	+	Arabidopsis thaliana	core promoter element around -30 of transcription start
evm.model.chr11.257	TATA-box	TATA	907	4	+	Arabidopsis thaliana	core promoter element around -30 of transcription start
evm.model.chr11.257	TATA-box	TATAAA	954	6	-	Helianthus annuus	core promoter element around -30 of transcription start
evm.model.chr11.257	TATA-box	TATAA	955	5	-	Arabidopsis thaliana	core promoter element around -30 of transcription start
evm.model.chr11.257	TATA-box	TATA	956	4	+	Arabidopsis thaliana	core promoter element around -30 of transcription start
evm.model.chr11.257	TATA-box	TACAAAA	1237	7	-	Oryza sativa	core promoter element around -30 of transcription start
evm.model.chr11.257	TATA-box	ATATAA	1262	6	+	Brassica oleracea	core promoter element around -30 of transcription start
evm.model.chr11.257	TATA-box	TATA	1263	4	-	Arabidopsis thaliana	core promoter element around -30 of transcription start
evm.model.chr11.257	TATA-box	ATATAT	1388	6	-	Brassica napus	core promoter element around -30 of transcription start
evm.model.chr11.257	TATA-box	TATATA	1389	6	-	Arabidopsis thaliana	core promoter element around -30 of transcription start
evm.model.chr11.257	TATA-box	ATATAT	1390	6	-	Brassica napus	core promoter element around -30 of transcription start
evm.model.chr11.257	TATA-box	TATATA	1391	6	-	Arabidopsis thaliana	core promoter element around -30 of transcription start
evm.model.chr11.257	TATA-box	ATATAT	1392	6	-	Brassica napus	core promoter element around -30 of transcription start
evm.model.chr11.257	TATA-box	TATA	1393	4	-	Arabidopsis thaliana	core promoter element around -30 of transcription start
evm.model.chr11.257	TATA-box	TATA	1610	4	-	Arabidopsis thaliana	core promoter element around -30 of transcription start
evm.model.chr11.257	TATA-box	ATATAA	1652	6	+	Brassica oleracea	core promoter element around -30 of transcription start
evm.model.chr11.257	TATA-box	TATA	1653	4	-	Arabidopsis thaliana	core promoter element around -30 of transcription start
evm.model.chr11.257	TGACG-motif	TGACG	1747	5	+	Hordeum vulgare	cis-acting regulatory element involved in the MeJA-responsiveness
evm.model.chr11.257	CGTCA-motif	CGTCA	1747	5	-	Hordeum vulgare	cis-acting regulatory element involved in the MeJA-responsiveness
evm.model.chr11.257	CCAAT-box	CAACGG	1723	6	-	Hordeum vulgare	MYBHv1 binding site
evm.model.chr11.257	as-1	TGACG	1747	5	+	Arabidopsis thaliana
evm.model.chr11.257	STRE	AGGGG	260	5	-	Arabidopsis thaliana
evm.model.chr11.257	W box	TTGACC	117	6	+	Arabidopsis thaliana
evm.model.chr11.257	CAT-box	GCCACT	791	6	-	Arabidopsis thaliana	cis-acting regulatory element related to meristem expression
evm.model.chr11.521	Box 4	ATTAAT	77	6	+	Petroselinum crispum	part of a conserved DNA module involved in light responsiveness
evm.model.chr11.521	Box 4	ATTAAT	589	6	+	Petroselinum crispum	part of a conserved DNA module involved in light responsiveness
evm.model.chr11.521	Box 4	ATTAAT	1135	6	-	Petroselinum crispum	part of a conserved DNA module involved in light responsiveness
evm.model.chr11.521	Box 4	ATTAAT	1602	6	-	Petroselinum crispum	part of a conserved DNA module involved in light responsiveness
evm.model.chr11.521	GA-motif	ATAGATAA	1290	8	+	Arabidopsis thaliana	part of a light responsive element
evm.model.chr11.521	AT~TATA-box	TATATA	941	6	+	Arabidopsis thaliana
evm.model.chr11.521	AT~TATA-box	TATATA	1331	6	-	Arabidopsis thaliana
evm.model.chr11.521	AT~TATA-box	TATATA	1340	6	-	Arabidopsis thaliana
evm.model.chr11.521	TCA	TCATCTTCAT	270	9	+	Pisum sativum
evm.model.chr11.521	TCA	TCATCTTCAT	1414	9	+	Pisum sativum
evm.model.chr11.521	ARE	AAACCA	483	6	-	Zea mays	cis-acting regulatory element essential for the anaerobic induction
evm.model.chr11.521	ARE	AAACCA	512	6	+	Zea mays	cis-acting regulatory element essential for the anaerobic induction
evm.model.chr11.521	ATCT-motif	AATCTAATCC	1790	9	+	Pisum sativum	part of a conserved DNA module involved in light responsiveness
evm.model.chr11.521	CAAT-box	CAAT	51	4	+	Nicotiana glutinosa
evm.model.chr11.521	CAAT-box	CAAAT	53	5	-	Pisum sativum	common cis-acting element in promoter and enhancer regions
evm.model.chr11.521	CAAT-box	CAAAT	106	5	+	Pisum sativum	common cis-acting element in promoter and enhancer regions
evm.model.chr11.521	CAAT-box	CAAAT	209	5	-	Pisum sativum	common cis-acting element in promoter and enhancer regions
evm.model.chr11.521	CAAT-box	CAAAT	217	5	-	Pisum sativum	common cis-acting element in promoter and enhancer regions
evm.model.chr11.521	CAAT-box	CAAT	244	4	+	Nicotiana glutinosa
evm.model.chr11.521	CAAT-box	CAAT	318	4	+	Nicotiana glutinosa
evm.model.chr11.521	CAAT-box	CAAT	358	4	-	Nicotiana glutinosa
evm.model.chr11.521	CAAT-box	CCAAT	376	5	-	Arabidopsis thaliana	common cis-acting element in promoter and enhancer regions
evm.model.chr11.521	CAAT-box	CAAT	393	4	-	Nicotiana glutinosa
evm.model.chr11.521	CAAT-box	CAAT	607	4	+	Nicotiana glutinosa
evm.model.chr11.521	CAAT-box	CAAT	661	4	+	Nicotiana glutinosa
evm.model.chr11.521	CAAT-box	CAAT	752	4	-	Nicotiana glutinosa
evm.model.chr11.521	CAAT-box	CAAT	766	4	-	Nicotiana glutinosa
evm.model.chr11.521	CAAT-box	CAAAT	808	5	+	Pisum sativum	common cis-acting element in promoter and enhancer regions
evm.model.chr11.521	CAAT-box	CAAT	811	4	-	Nicotiana glutinosa
evm.model.chr11.521	CAAT-box	CAAAT	837	5	+	Pisum sativum	common cis-acting element in promoter and enhancer regions
evm.model.chr11.521	CAAT-box	CAAAT	894	5	-	Pisum sativum	common cis-acting element in promoter and enhancer regions
evm.model.chr11.521	CAAT-box	CCAAT	910	5	-	Arabidopsis thaliana	common cis-acting element in promoter and enhancer regions
evm.model.chr11.521	CAAT-box	CAAT	965	4	-	Nicotiana glutinosa
evm.model.chr11.521	CAAT-box	CAAT	1025	4	+	Nicotiana glutinosa
evm.model.chr11.521	CAAT-box	CAAT	1106	4	+	Nicotiana glutinosa
evm.model.chr11.521	CAAT-box	CAAT	1110	4	+	Nicotiana glutinosa
evm.model.chr11.521	CAAT-box	CAAAT	1139	5	-	Pisum sativum	common cis-acting element in promoter and enhancer regions
evm.model.chr11.521	CAAT-box	CAAT	1228	4	-	Nicotiana glutinosa
evm.model.chr11.521	CAAT-box	CAAT	1367	4	+	Nicotiana glutinosa
evm.model.chr11.521	CAAT-box	CAAT	1485	4	+	Nicotiana glutinosa
evm.model.chr11.521	CAAT-box	CAAT	1573	4	+	Nicotiana glutinosa
evm.model.chr11.521	CAAT-box	CAAT	1575	4	-	Nicotiana glutinosa
evm.model.chr11.521	CAAT-box	CAAAT	1595	5	-	Pisum sativum	common cis-acting element in promoter and enhancer regions
evm.model.chr11.521	CAAT-box	CAAT	1644	4	-	Nicotiana glutinosa
evm.model.chr11.521	CAAT-box	CAAT	1697	4	+	Nicotiana glutinosa
evm.model.chr11.521	CAAT-box	CAAT	1699	4	-	Nicotiana glutinosa
evm.model.chr11.521	CAAT-box	CAAT	1737	4	-	Nicotiana glutinosa
evm.model.chr11.521	CAAT-box	CAAT	1845	4	+	Nicotiana glutinosa
evm.model.chr11.521	CAAT-box	CAAT	1847	4	-	Nicotiana glutinosa
evm.model.chr11.521	CAAT-box	CAAAT	1969	5	+	Pisum sativum	common cis-acting element in promoter and enhancer regions
evm.model.chr11.521	CAAT-box	CAAAT	2007	5	-	Pisum sativum	common cis-acting element in promoter and enhancer regions
evm.model.chr11.521	Unnamed__4	CTCC	178	4	-	Petroselinum hortense
evm.model.chr11.521	Unnamed__4	CTCC	292	4	-	Petroselinum hortense
evm.model.chr11.521	Unnamed__4	CTCC	656	4	+	Petroselinum hortense
evm.model.chr11.521	Unnamed__4	CTCC	789	4	+	Petroselinum hortense
evm.model.chr11.521	Unnamed__4	CTCC	1019	4	-	Petroselinum hortense
evm.model.chr11.521	Unnamed__4	CTCC	1311	4	+	Petroselinum hortense
evm.model.chr11.521	Unnamed__4	CTCC	1635	4	+	Petroselinum hortense
evm.model.chr11.521	Unnamed__4	CTCC	1714	4	+	Petroselinum hortense
evm.model.chr11.521	Unnamed__4	CTCC	1863	4	+	Petroselinum hortense
evm.model.chr11.521	Unnamed__4	CTCC	1868	4	+	Petroselinum hortense
evm.model.chr11.521	Unnamed__4	CTCC	2014	4	+	Petroselinum hortense
evm.model.chr11.521	Myb	TAACTG	232	6	-	Arabidopsis thaliana
evm.model.chr11.521	Myb	CAACTG	1441	6	+	Arabidopsis thaliana
evm.model.chr11.521	Myb	TAACTG	1611	6	-	Arabidopsis thaliana
evm.model.chr11.521	Myb	TAACTG	1996	6	-	Arabidopsis thaliana
evm.model.chr11.521	Unnamed__2	AACCTAACCT	629	9	-	Petroselinum hortense
evm.model.chr11.521	GT1-motif	GGTTAAT	60	7	+	Avena sativa	light responsive element
evm.model.chr11.521	GT1-motif	GGTTAA	235	6	-	Arabidopsis thaliana	light responsive element
evm.model.chr11.521	GT1-motif	GGTTAA	630	6	+	Arabidopsis thaliana	light responsive element
evm.model.chr11.521	MYB-like sequence	TAACCA	59	6	-	Arabidopsis thaliana
evm.model.chr11.521	MYB-like sequence	TAACCA	945	6	+	Arabidopsis thaliana
evm.model.chr11.521	MYB	TAACCA	59	6	-	Arabidopsis thaliana
evm.model.chr11.521	MYB	TAACCA	945	6	+	Arabidopsis thaliana
evm.model.chr11.521	MYB	CAACCA	1052	6	+	Arabidopsis thaliana
evm.model.chr11.521	MYC	CATGTG	88	6	-	Arabidopsis thaliana
evm.model.chr11.521	MYC	CATGTG	140	6	+	Arabidopsis thaliana
evm.model.chr11.521	MYC	CATTTG	216	6	+	Arabidopsis thaliana
evm.model.chr11.521	MYC	CATTTG	893	6	+	Arabidopsis thaliana
evm.model.chr11.521	MYC	CATGTG	927	6	+	Arabidopsis thaliana
evm.model.chr11.521	MYC	CATGTG	997	6	+	Arabidopsis thaliana
evm.model.chr11.521	MYC	CATGTG	1179	6	+	Arabidopsis thaliana
evm.model.chr11.521	MYC	CAATTG	1573	6	-	Arabidopsis thaliana
evm.model.chr11.521	MYC	CAATTG	1697	6	-	Arabidopsis thaliana
evm.model.chr11.521	MYC	CAATTG	1845	6	-	Arabidopsis thaliana
evm.model.chr11.521	ERE	ATTTTAAA	545	8	+	Nicotiana glutinos
evm.model.chr11.521	ERE	ATTTTAAA	675	8	-	Nicotiana glutinos
evm.model.chr11.521	as-1	TGACG	500	5	+	Arabidopsis thaliana
evm.model.chr11.521	as-1	TGACG	1445	5	+	Arabidopsis thaliana
evm.model.chr11.521	as-1	TGACG	1541	5	-	Arabidopsis thaliana
evm.model.chr11.521	as-1	TGACG	1993	5	-	Arabidopsis thaliana
evm.model.chr11.521	TCT-motif	TCTTAC	197	6	+	Arabidopsis thaliana	part of a light responsive element
evm.model.chr11.521	CAT-box	GCCACT	1267	6	+	Arabidopsis thaliana	cis-acting regulatory element related to meristem expression
evm.model.chr11.521	W box	TTGACC	172	6	-	Arabidopsis thaliana
evm.model.chr11.521	W box	TTGACC	315	6	-	Arabidopsis thaliana
evm.model.chr11.521	W box	TTGACC	1559	6	+	Arabidopsis thaliana
evm.model.chr11.521	STRE	AGGGG	1851	5	-	Arabidopsis thaliana
evm.model.chr11.521	TGACG-motif	TGACG	500	5	+	Hordeum vulgare	cis-acting regulatory element involved in the MeJA-responsiveness
evm.model.chr11.521	TGACG-motif	TGACG	1445	5	+	Hordeum vulgare	cis-acting regulatory element involved in the MeJA-responsiveness
evm.model.chr11.521	TGACG-motif	TGACG	1541	5	-	Hordeum vulgare	cis-acting regulatory element involved in the MeJA-responsiveness
evm.model.chr11.521	TGACG-motif	TGACG	1993	5	-	Hordeum vulgare	cis-acting regulatory element involved in the MeJA-responsiveness
evm.model.chr11.521	TATA-box	TATA	333	4	+	Arabidopsis thaliana	core promoter element around -30 of transcription start
evm.model.chr11.521	TATA-box	TATA	373	4	+	Arabidopsis thaliana	core promoter element around -30 of transcription start
evm.model.chr11.521	TATA-box	TACAAAA	438	7	-	Oryza sativa	core promoter element around -30 of transcription start
evm.model.chr11.521	TATA-box	ATATAA	523	6	+	Brassica oleracea	core promoter element around -30 of transcription start
evm.model.chr11.521	TATA-box	TATA	524	4	+	Arabidopsis thaliana	core promoter element around -30 of transcription start
evm.model.chr11.521	TATA-box	TATAAA	584	6	-	Helianthus annuus	core promoter element around -30 of transcription start
evm.model.chr11.521	TATA-box	TATAA	585	5	-	Arabidopsis thaliana	core promoter element around -30 of transcription start
evm.model.chr11.521	TATA-box	TATA	586	4	+	Arabidopsis thaliana	core promoter element around -30 of transcription start
evm.model.chr11.521	TATA-box	TATAAAA	637	7	-	Pisum sativum	core promoter element around -30 of transcription start
evm.model.chr11.521	TATA-box	TATAAA	638	6	-	Helianthus annuus	core promoter element around -30 of transcription start
evm.model.chr11.521	TATA-box	TATAA	639	5	-	Arabidopsis thaliana	core promoter element around -30 of transcription start
evm.model.chr11.521	TATA-box	TATA	640	4	+	Arabidopsis thaliana	core promoter element around -30 of transcription start
evm.model.chr11.521	TATA-box	TATAAAT	688	7	-	Brassica juncea	core promoter element around -30 of transcription start
evm.model.chr11.521	TATA-box	TATAAA	689	6	-	Helianthus annuus	core promoter element around -30 of transcription start
evm.model.chr11.521	TATA-box	TATAA	690	5	-	Arabidopsis thaliana	core promoter element around -30 of transcription start
evm.model.chr11.521	TATA-box	TATA	691	4	+	Arabidopsis thaliana	core promoter element around -30 of transcription start
evm.model.chr11.521	TATA-box	TATATA	941	6	+	Arabidopsis thaliana	core promoter element around -30 of transcription start
evm.model.chr11.521	TATA-box	ATATAA	942	6	+	Brassica oleracea	core promoter element around -30 of transcription start
evm.model.chr11.521	TATA-box	TATA	943	4	+	Arabidopsis thaliana	core promoter element around -30 of transcription start
evm.model.chr11.521	TATA-box	TATA	1006	4	+	Arabidopsis thaliana	core promoter element around -30 of transcription start
evm.model.chr11.521	TATA-box	TACAAAA	1116	7	-	Oryza sativa	core promoter element around -30 of transcription start
evm.model.chr11.521	TATA-box	ATATAA	1167	6	+	Brassica oleracea	core promoter element around -30 of transcription start
evm.model.chr11.521	TATA-box	TATA	1168	4	-	Arabidopsis thaliana	core promoter element around -30 of transcription start
evm.model.chr11.521	TATA-box	taTATAAAtc	1291	9	+	Arabidopsis thaliana	core promoter element around -30 of transcription start
evm.model.chr11.521	TATA-box	ATTATA	1329	6	+	Brassica napus	core promoter element around -30 of transcription start
evm.model.chr11.521	TATA-box	TATATAA	1330	7	-	Arabidopsis thaliana	core promoter element around -30 of transcription start
evm.model.chr11.521	TATA-box	TATATA	1331	6	-	Arabidopsis thaliana	core promoter element around -30 of transcription start
evm.model.chr11.521	TATA-box	ATATAA	1332	6	+	Brassica oleracea	core promoter element around -30 of transcription start
evm.model.chr11.521	TATA-box	TATA	1333	4	-	Arabidopsis thaliana	core promoter element around -30 of transcription start
evm.model.chr11.521	TATA-box	ATTATA	1338	6	+	Brassica napus	core promoter element around -30 of transcription start
evm.model.chr11.521	TATA-box	TATATAA	1339	7	-	Arabidopsis thaliana	core promoter element around -30 of transcription start
evm.model.chr11.521	TATA-box	TATATA	1340	6	-	Arabidopsis thaliana	core promoter element around -30 of transcription start
evm.model.chr11.521	TATA-box	TATA	1342	4	-	Arabidopsis thaliana	core promoter element around -30 of transcription start
evm.model.chr11.521	TATA-box	TATA	1389	4	-	Arabidopsis thaliana	core promoter element around -30 of transcription start
evm.model.chr11.521	TATA-box	ATATAT	1550	6	-	Brassica napus	core promoter element around -30 of transcription start
evm.model.chr11.521	TATA-box	TATA	1551	4	-	Arabidopsis thaliana	core promoter element around -30 of transcription start
evm.model.chr11.521	WUN-motif	AAATTTCCT	107	9	+	Brassica oleracea	wound-responsive element
evm.model.chr11.521	WUN-motif	AAATTTCCT	794	9	-	Brassica oleracea	wound-responsive element
evm.model.chr11.521	MBS	CAACTG	1441	6	+	Arabidopsis thaliana	MYB binding site involved in drought-inducibility
evm.model.chr11.521	CGTCA-motif	CGTCA	500	5	-	Hordeum vulgare	cis-acting regulatory element involved in the MeJA-responsiveness
evm.model.chr11.521	CGTCA-motif	CGTCA	1445	5	-	Hordeum vulgare	cis-acting regulatory element involved in the MeJA-responsiveness
evm.model.chr11.521	CGTCA-motif	CGTCA	1541	5	+	Hordeum vulgare	cis-acting regulatory element involved in the MeJA-responsiveness
evm.model.chr11.521	CGTCA-motif	CGTCA	1993	5	+	Hordeum vulgare	cis-acting regulatory element involved in the MeJA-responsiveness
evm.model.chr11.521	3-AF1 binding site	TAAGAGAGGAA	1197	10	-	Solanum tuberosum	light responsive element
evm.model.chr11.521	Sp1	GGGCGG	1393	6	+	Oryza sativa	light responsive element
evm.model.chr11.521	ABRE	GCCGCGTGGC	1943	9	+	Oryza sativa	cis-acting element involved in the abscisic acid responsiveness
evm.model.chr11.521	GATA-motif	AAGATAAGATT	25	10	-	Arabidopsis thaliana	part of a light responsive element
evm.model.chr11.521	GATA-motif	GATAGGA	112	7	-	Arabidopsis thaliana	part of a light responsive element
evm.model.chr11.521	GATA-motif	AAGGATAAGG	1649	9	-	Solanum tuberosum	part of a light responsive element
evm.model.chr11.521	DRE1	ACCGAGA	1399	7	+	Zea mays
evm.model.chr11.521	Unnamed__1	CGTGG	1947	5	+	Zea mays
evm.model.chr11.521	H-box	CCTACCNNNNNNNCTNNNNA	713	9	+	Phaseolus vulgaris
evm.model.chr12.975	CAAT-box	CAAT	192	4	-	Nicotiana glutinosa
evm.model.chr12.975	CAAT-box	CAAT	204	4	+	Nicotiana glutinosa
evm.model.chr12.975	CAAT-box	CAAT	209	4	+	Nicotiana glutinosa
evm.model.chr12.975	CAAT-box	CAAT	213	4	-	Nicotiana glutinosa
evm.model.chr12.975	CAAT-box	CAAT	243	4	+	Nicotiana glutinosa
evm.model.chr12.975	CAAT-box	CAAT	275	4	-	Nicotiana glutinosa
evm.model.chr12.975	CAAT-box	CAAT	296	4	-	Nicotiana glutinosa
evm.model.chr12.975	CAAT-box	CAAT	389	4	+	Nicotiana glutinosa
evm.model.chr12.975	CAAT-box	CCAAT	541	5	+	Arabidopsis thaliana	common cis-acting element in promoter and enhancer regions
evm.model.chr12.975	CAAT-box	CAAT	542	4	+	Nicotiana glutinosa
evm.model.chr12.975	CAAT-box	CAAT	547	4	-	Nicotiana glutinosa
evm.model.chr12.975	CAAT-box	CAAT	562	4	-	Nicotiana glutinosa
evm.model.chr12.975	CAAT-box	CAAAT	567	5	-	Pisum sativum	common cis-acting element in promoter and enhancer regions
evm.model.chr12.975	CAAT-box	CAAAT	619	5	-	Pisum sativum	common cis-acting element in promoter and enhancer regions
evm.model.chr12.975	CAAT-box	CAAT	685	4	-	Nicotiana glutinosa
evm.model.chr12.975	CAAT-box	CAAT	695	4	+	Nicotiana glutinosa
evm.model.chr12.975	CAAT-box	CAAT	777	4	+	Nicotiana glutinosa
evm.model.chr12.975	CAAT-box	CAAT	860	4	-	Nicotiana glutinosa
evm.model.chr12.975	CAAT-box	CAAT	1052	4	-	Nicotiana glutinosa
evm.model.chr12.975	CAAT-box	CCAAT	1056	5	+	Arabidopsis thaliana	common cis-acting element in promoter and enhancer regions
evm.model.chr12.975	CAAT-box	CAAT	1057	4	+	Nicotiana glutinosa
evm.model.chr12.975	CAAT-box	CAAT	1140	4	+	Nicotiana glutinosa
evm.model.chr12.975	CAAT-box	CAAAT	1145	5	-	Pisum sativum	common cis-acting element in promoter and enhancer regions
evm.model.chr12.975	CAAT-box	CCAAT	1183	5	-	Arabidopsis thaliana	common cis-acting element in promoter and enhancer regions
evm.model.chr12.975	CAAT-box	CAAT	1212	4	-	Nicotiana glutinosa
evm.model.chr12.975	CAAT-box	CAAT	1251	4	-	Nicotiana glutinosa
evm.model.chr12.975	CAAT-box	CAAT	1329	4	-	Nicotiana glutinosa
evm.model.chr12.975	CAAT-box	CAAAT	1339	5	-	Pisum sativum	common cis-acting element in promoter and enhancer regions
evm.model.chr12.975	CAAT-box	CAAT	1476	4	+	Nicotiana glutinosa
evm.model.chr12.975	CAAT-box	CAAT	1492	4	+	Nicotiana glutinosa
evm.model.chr12.975	CAAT-box	CAAAT	1828	5	-	Pisum sativum	common cis-acting element in promoter and enhancer regions
evm.model.chr12.975	CAAT-box	CAAT	1946	4	-	Nicotiana glutinosa
evm.model.chr12.975	CAAT-box	CAAAT	1974	5	+	Pisum sativum	common cis-acting element in promoter and enhancer regions
evm.model.chr12.975	CAAT-box	CAAT	1990	4	-	Nicotiana glutinosa
evm.model.chr12.975	CAAT-box	CAAT	1997	4	+	Nicotiana glutinosa
evm.model.chr12.975	CAAT-box	CAAT	2013	4	+	Nicotiana glutinosa
evm.model.chr12.975	DRE core	GCCGAC	1410	6	-	Arabidopsis thaliana
evm.model.chr12.975	WRE3	CCACCT	1894	6	-	Pisum sativum
evm.model.chr12.975	ARE	AAACCA	313	6	-	Zea mays	cis-acting regulatory element essential for the anaerobic induction
evm.model.chr12.975	ARE	AAACCA	538	6	+	Zea mays	cis-acting regulatory element essential for the anaerobic induction
evm.model.chr12.975	P-box	CCTTTTG	1890	7	-	Oryza sativa	gibberellin-responsive element
evm.model.chr12.975	AT~TATA-box	TATATA	103	6	+	Arabidopsis thaliana
evm.model.chr12.975	AT~TATA-box	TATATA	105	6	+	Arabidopsis thaliana
evm.model.chr12.975	AT~TATA-box	TATATA	107	6	+	Arabidopsis thaliana
evm.model.chr12.975	AT~TATA-box	TATATA	260	6	+	Arabidopsis thaliana
evm.model.chr12.975	AT~TATA-box	TATATA	406	6	+	Arabidopsis thaliana
evm.model.chr12.975	AT~TATA-box	TATATA	831	6	+	Arabidopsis thaliana
evm.model.chr12.975	AT~TATA-box	TATATA	833	6	+	Arabidopsis thaliana
evm.model.chr12.975	AT~TATA-box	TATATA	900	6	+	Arabidopsis thaliana
evm.model.chr12.975	AT~TATA-box	TATATA	1168	6	-	Arabidopsis thaliana
evm.model.chr12.975	AT~TATA-box	TATATA	1449	6	-	Arabidopsis thaliana
evm.model.chr12.975	I-box	atGATAAGGTC	436	11	+	Helianthus annuus	part of a light responsive element
evm.model.chr12.975	LAMP-element	CTTTATCA	74	8	-	Pisum sativum	part of a light responsive element
evm.model.chr12.975	Box 4	ATTAAT	398	6	+	Petroselinum crispum	part of a conserved DNA module involved in light responsiveness
evm.model.chr12.975	Box 4	ATTAAT	423	6	+	Petroselinum crispum	part of a conserved DNA module involved in light responsiveness
evm.model.chr12.975	MRE	AACCTAA	115	7	+	Petroselinum crispum	MYB binding site involved in light responsiveness
evm.model.chr12.975	MYB	CAACAG	82	6	+	Arabidopsis thaliana
evm.model.chr12.975	MYC	CATGTG	163	6	+	Arabidopsis thaliana
evm.model.chr12.975	MYC	CATGTG	745	6	+	Arabidopsis thaliana
evm.model.chr12.975	MYC	CATTTG	1827	6	+	Arabidopsis thaliana
evm.model.chr12.975	MYC	CATGTG	1908	6	-	Arabidopsis thaliana
evm.model.chr12.975	ERE	ATTTTAAA	354	8	+	Nicotiana glutinos
evm.model.chr12.975	ERE	ATTTTAAA	1261	8	+	Nicotiana glutinos
evm.model.chr12.975	ERE	ATTTCATA	1498	8	+	Nicotiana glutinos
evm.model.chr12.975	GT1-motif	GTGTGTGAA	947	9	+	Solanum tuberosum	light responsive element
evm.model.chr12.975	TC-rich repeats	ATTCTCTAAC	470	9	-	Nicotiana tabacum	cis-acting element involved in defense and stress responsiveness
evm.model.chr12.975	Myb	TAACTG	1693	6	-	Arabidopsis thaliana
evm.model.chr12.975	AAGAA-motif	GAAAGAA	1033	7	+	Avena sativa
evm.model.chr12.975	AAGAA-motif	GAAAGAA	1486	7	-	Avena sativa
evm.model.chr12.975	Unnamed__4	CTCC	575	4	-	Petroselinum hortense
evm.model.chr12.975	Unnamed__4	CTCC	794	4	+	Petroselinum hortense
evm.model.chr12.975	Unnamed__4	CTCC	987	4	-	Petroselinum hortense
evm.model.chr12.975	Unnamed__4	CTCC	1796	4	-	Petroselinum hortense
evm.model.chr12.975	WUN-motif	AAATTTCTT	359	9	+	Nicotiana glutinosa
evm.model.chr12.975	WUN-motif	CAATTACAT	695	9	+	Nicotiana glutinosa
evm.model.chr12.975	WUN-motif	TTATTACAT	1115	9	-	Nicotiana glutinosa
evm.model.chr12.975	CGTCA-motif	CGTCA	1752	5	-	Hordeum vulgare	cis-acting regulatory element involved in the MeJA-responsiveness
evm.model.chr12.975	TGACG-motif	TGACG	1752	5	+	Hordeum vulgare	cis-acting regulatory element involved in the MeJA-responsiveness
evm.model.chr12.975	O2-site	GATGACATGG	1562	9	-	Zea mays	cis-acting regulatory element involved in zein metabolism regulation
evm.model.chr12.975	TATA-box	TATATTTATATTT	37	12	-	Avena sativa	core promoter element around -30 of transcription start
evm.model.chr12.975	TATA-box	ATATAA	39	6	+	Brassica oleracea	core promoter element around -30 of transcription start
evm.model.chr12.975	TATA-box	TATA	40	4	+	Arabidopsis thaliana	core promoter element around -30 of transcription start
evm.model.chr12.975	TATA-box	TATACA	101	6	-	Helianthus annuus	core promoter element around -30 of transcription start
evm.model.chr12.975	TATA-box	TATATA	103	6	+	Arabidopsis thaliana	core promoter element around -30 of transcription start
evm.model.chr12.975	TATA-box	ATATAT	104	6	+	Brassica napus	core promoter element around -30 of transcription start
evm.model.chr12.975	TATA-box	TATATA	105	6	+	Arabidopsis thaliana	core promoter element around -30 of transcription start
evm.model.chr12.975	TATA-box	ATATAT	106	6	+	Brassica napus	core promoter element around -30 of transcription start
evm.model.chr12.975	TATA-box	TATATA	107	6	+	Arabidopsis thaliana	core promoter element around -30 of transcription start
evm.model.chr12.975	TATA-box	TATA	109	4	+	Arabidopsis thaliana	core promoter element around -30 of transcription start
evm.model.chr12.975	TATA-box	TATACA	122	6	-	Helianthus annuus	core promoter element around -30 of transcription start
evm.model.chr12.975	TATA-box	TATA	124	4	+	Arabidopsis thaliana	core promoter element around -30 of transcription start
evm.model.chr12.975	TATA-box	TATAAA	226	6	-	Helianthus annuus	core promoter element around -30 of transcription start
evm.model.chr12.975	TATA-box	TATAA	227	5	-	Arabidopsis thaliana	core promoter element around -30 of transcription start
evm.model.chr12.975	TATA-box	TATA	228	4	+	Arabidopsis thaliana	core promoter element around -30 of transcription start
evm.model.chr12.975	TATA-box	ATTATA	258	6	+	Brassica napus	core promoter element around -30 of transcription start
evm.model.chr12.975	TATA-box	TATATAA	259	7	-	Arabidopsis thaliana	core promoter element around -30 of transcription start
evm.model.chr12.975	TATA-box	TATATA	260	6	+	Arabidopsis thaliana	core promoter element around -30 of transcription start
evm.model.chr12.975	TATA-box	TATA	262	4	+	Arabidopsis thaliana	core promoter element around -30 of transcription start
evm.model.chr12.975	TATA-box	TATAAA	316	6	-	Helianthus annuus	core promoter element around -30 of transcription start
evm.model.chr12.975	TATA-box	TATAA	317	5	-	Arabidopsis thaliana	core promoter element around -30 of transcription start
evm.model.chr12.975	TATA-box	TATA	318	4	+	Arabidopsis thaliana	core promoter element around -30 of transcription start
evm.model.chr12.975	TATA-box	TATAAGAA	325	8	-	Zea mays	core promoter element around -30 of transcription start
evm.model.chr12.975	TATA-box	TATAA	328	5	-	Arabidopsis thaliana	core promoter element around -30 of transcription start
evm.model.chr12.975	TATA-box	TATA	329	4	+	Arabidopsis thaliana	core promoter element around -30 of transcription start
evm.model.chr12.975	TATA-box	ATATAT	405	6	+	Brassica napus	core promoter element around -30 of transcription start
evm.model.chr12.975	TATA-box	TATATA	406	6	+	Arabidopsis thaliana	core promoter element around -30 of transcription start
evm.model.chr12.975	TATA-box	TATA	408	4	+	Arabidopsis thaliana	core promoter element around -30 of transcription start
evm.model.chr12.975	TATA-box	TATA	453	4	+	Arabidopsis thaliana	core promoter element around -30 of transcription start
evm.model.chr12.975	TATA-box	TATACA	753	6	-	Helianthus annuus	core promoter element around -30 of transcription start
evm.model.chr12.975	TATA-box	TATA	755	4	+	Arabidopsis thaliana	core promoter element around -30 of transcription start
evm.model.chr12.975	TATA-box	ATTATA	779	6	+	Brassica napus	core promoter element around -30 of transcription start
evm.model.chr12.975	TATA-box	TATAA	780	5	-	Arabidopsis thaliana	core promoter element around -30 of transcription start
evm.model.chr12.975	TATA-box	TATA	781	4	+	Arabidopsis thaliana	core promoter element around -30 of transcription start
evm.model.chr12.975	TATA-box	TATAAATA	813	8	-	Daucus carota	core promoter element around -30 of transcription start
evm.model.chr12.975	TATA-box	TATAAAT	814	7	-	Brassica juncea	core promoter element around -30 of transcription start
evm.model.chr12.975	TATA-box	TATAAA	815	6	-	Helianthus annuus	core promoter element around -30 of transcription start
evm.model.chr12.975	TATA-box	TATAA	816	5	-	Arabidopsis thaliana	core promoter element around -30 of transcription start
evm.model.chr12.975	TATA-box	TATA	817	4	+	Arabidopsis thaliana	core promoter element around -30 of transcription start
evm.model.chr12.975	TATA-box	taTATAAAtc	829	9	-	Arabidopsis thaliana	core promoter element around -30 of transcription start
evm.model.chr12.975	TATA-box	ATATAT	830	6	+	Brassica napus	core promoter element around -30 of transcription start
evm.model.chr12.975	TATA-box	TATATA	831	6	+	Arabidopsis thaliana	core promoter element around -30 of transcription start
evm.model.chr12.975	TATA-box	ATATAT	832	6	+	Brassica napus	core promoter element around -30 of transcription start
evm.model.chr12.975	TATA-box	TATATA	833	6	+	Arabidopsis thaliana	core promoter element around -30 of transcription start
evm.model.chr12.975	TATA-box	ATATAA	834	6	+	Brassica oleracea	core promoter element around -30 of transcription start
evm.model.chr12.975	TATA-box	TATA	835	4	+	Arabidopsis thaliana	core promoter element around -30 of transcription start
evm.model.chr12.975	TATA-box	ATATAA	846	6	+	Brassica oleracea	core promoter element around -30 of transcription start
evm.model.chr12.975	TATA-box	TATA	847	4	+	Arabidopsis thaliana	core promoter element around -30 of transcription start
evm.model.chr12.975	TATA-box	TATAAAT	874	7	-	Brassica juncea	core promoter element around -30 of transcription start
evm.model.chr12.975	TATA-box	TATAAA	875	6	-	Helianthus annuus	core promoter element around -30 of transcription start
evm.model.chr12.975	TATA-box	TATAA	876	5	-	Arabidopsis thaliana	core promoter element around -30 of transcription start
evm.model.chr12.975	TATA-box	TATA	877	4	+	Arabidopsis thaliana	core promoter element around -30 of transcription start
evm.model.chr12.975	TATA-box	TATATA	900	6	+	Arabidopsis thaliana	core promoter element around -30 of transcription start
evm.model.chr12.975	TATA-box	ATATAA	901	6	+	Brassica oleracea	core promoter element around -30 of transcription start
evm.model.chr12.975	TATA-box	TATA	902	4	+	Arabidopsis thaliana	core promoter element around -30 of transcription start
evm.model.chr12.975	TATA-box	TACATAAA	1040	8	+	Oryza sativa	core promoter element around -30 of transcription start
evm.model.chr12.975	TATA-box	ATTATA	1059	6	+	Brassica napus	core promoter element around -30 of transcription start
evm.model.chr12.975	TATA-box	TATAA	1060	5	-	Arabidopsis thaliana	core promoter element around -30 of transcription start
evm.model.chr12.975	TATA-box	TATA	1061	4	-	Arabidopsis thaliana	core promoter element around -30 of transcription start
evm.model.chr12.975	TATA-box	TATAA	1071	5	-	Arabidopsis thaliana	core promoter element around -30 of transcription start
evm.model.chr12.975	TATA-box	TATA	1072	4	-	Arabidopsis thaliana	core promoter element around -30 of transcription start
evm.model.chr12.975	TATA-box	TATATAA	1167	7	-	Arabidopsis thaliana	core promoter element around -30 of transcription start
evm.model.chr12.975	TATA-box	TATATA	1168	6	-	Arabidopsis thaliana	core promoter element around -30 of transcription start
evm.model.chr12.975	TATA-box	ATATAT	1169	6	-	Brassica napus	core promoter element around -30 of transcription start
evm.model.chr12.975	TATA-box	TATA	1170	4	-	Arabidopsis thaliana	core promoter element around -30 of transcription start
evm.model.chr12.975	TATA-box	ATTATA	1207	6	+	Brassica napus	core promoter element around -30 of transcription start
evm.model.chr12.975	TATA-box	TATAA	1208	5	-	Arabidopsis thaliana	core promoter element around -30 of transcription start
evm.model.chr12.975	TATA-box	TATA	1209	4	-	Arabidopsis thaliana	core promoter element around -30 of transcription start
evm.model.chr12.975	TATA-box	TATA	1235	4	-	Arabidopsis thaliana	core promoter element around -30 of transcription start
evm.model.chr12.975	TATA-box	ATTATA	1350	6	+	Brassica napus	core promoter element around -30 of transcription start
evm.model.chr12.975	TATA-box	TATAA	1351	5	-	Arabidopsis thaliana	core promoter element around -30 of transcription start
evm.model.chr12.975	TATA-box	TATA	1352	4	-	Arabidopsis thaliana	core promoter element around -30 of transcription start
evm.model.chr12.975	TATA-box	ATTATA	1447	6	+	Brassica napus	core promoter element around -30 of transcription start
evm.model.chr12.975	TATA-box	TATATAA	1448	7	-	Arabidopsis thaliana	core promoter element around -30 of transcription start
evm.model.chr12.975	TATA-box	TATATA	1449	6	-	Arabidopsis thaliana	core promoter element around -30 of transcription start
evm.model.chr12.975	TATA-box	ATATAA	1450	6	+	Brassica oleracea	core promoter element around -30 of transcription start
evm.model.chr12.975	TATA-box	TATA	1451	4	-	Arabidopsis thaliana	core promoter element around -30 of transcription start
evm.model.chr12.975	TATA-box	TATA	1588	4	-	Arabidopsis thaliana	core promoter element around -30 of transcription start
evm.model.chr12.975	TATA-box	ATATAT	1594	6	-	Brassica napus	core promoter element around -30 of transcription start
evm.model.chr12.975	TATA-box	TATA	1595	4	-	Arabidopsis thaliana	core promoter element around -30 of transcription start
evm.model.chr12.975	TATA-box	ATTATA	1672	6	+	Brassica napus	core promoter element around -30 of transcription start
evm.model.chr12.975	TATA-box	TATAA	1673	5	-	Arabidopsis thaliana	core promoter element around -30 of transcription start
evm.model.chr12.975	TATA-box	TATA	1674	4	-	Arabidopsis thaliana	core promoter element around -30 of transcription start
evm.model.chr12.975	TATA-box	TATAA	1696	5	-	Arabidopsis thaliana	core promoter element around -30 of transcription start
evm.model.chr12.975	TATA-box	TATA	1697	4	-	Arabidopsis thaliana	core promoter element around -30 of transcription start
evm.model.chr12.975	TATA-box	ATATAT	1928	6	-	Brassica napus	core promoter element around -30 of transcription start
evm.model.chr12.975	TATA-box	TATA	1929	4	-	Arabidopsis thaliana	core promoter element around -30 of transcription start
evm.model.chr12.975	TATA-box	tcTATAAATAgg	1970	11	+	Nicotiana tabacum	core promoter element around -30 of transcription start
evm.model.chr12.975	CAT-box	GCCACT	221	6	+	Arabidopsis thaliana	cis-acting regulatory element related to meristem expression
evm.model.chr12.975	Myb-binding site	CAACAG	82	6	+	Nicotiana tabacum
evm.model.chr12.975	HD-Zip 1	CAAT(A/T)ATTG	542	8.5	+	Arabidopsis thaliana	element involved in differentiation of the palisade mesophyll cells
evm.model.chr12.975	W box	TTGACC	443	6	-	Arabidopsis thaliana
evm.model.chr12.975	as-1	TGACG	1752	5	+	Arabidopsis thaliana
evm.model.chr12.975	TCT-motif	TCTTAC	959	6	+	Arabidopsis thaliana	part of a light responsive element
evm.model.chr12.975	TCT-motif	TCTTAC	1395	6	+	Arabidopsis thaliana	part of a light responsive element
evm.model.chr12.975	Unnamed__1	CGTGG	1135	5	+	Zea mays
evm.model.chr12.975	Unnamed__1	CGTGG	1150	5	-	Zea mays
evm.model.chr12.975	H-box	CCTACCNNNNNNNCTNNNNA	1572	9	+	Phaseolus vulgaris
evm.model.chr12.975	ABRE	GCAACGTGTC	1899	9	-	Hordeum vulgare	cis-acting element involved in the abscisic acid responsiveness
evm.model.chr12.975	TGA-element	AACGAC	1602	6	-	Brassica oleracea	auxin-responsive element
evm.model.chr2.1401	Unnamed__4	CTCC	105	4	+	Petroselinum hortense
evm.model.chr2.1401	Unnamed__4	CTCC	118	4	-	Petroselinum hortense
evm.model.chr2.1401	Unnamed__4	CTCC	763	4	-	Petroselinum hortense
evm.model.chr2.1401	Unnamed__4	CTCC	931	4	+	Petroselinum hortense
evm.model.chr2.1401	Unnamed__4	CTCC	1414	4	+	Petroselinum hortense
evm.model.chr2.1401	Unnamed__4	CTCC	1597	4	+	Petroselinum hortense
evm.model.chr2.1401	Unnamed__4	CTCC	1640	4	-	Petroselinum hortense
evm.model.chr2.1401	Unnamed__4	CTCC	1849	4	-	Petroselinum hortense
evm.model.chr2.1401	Unnamed__4	CTCC	1912	4	+	Petroselinum hortense
evm.model.chr2.1401	Unnamed__4	CTCC	1977	4	+	Petroselinum hortense
evm.model.chr2.1401	Myb	TAACTG	28	6	+	Arabidopsis thaliana
evm.model.chr2.1401	Myb	CAACTG	525	6	-	Arabidopsis thaliana
evm.model.chr2.1401	MBSI	aaaAaaC(G/C)GTTA	1185	10.5	+	Petunia hybrida	MYB binding site involved in flavonoid biosynthetic genes regulation
evm.model.chr2.1401	GT1-motif	GGTTAA	1009	6	+	Arabidopsis thaliana	light responsive element
evm.model.chr2.1401	MYB	CAACCA	319	6	-	Arabidopsis thaliana
evm.model.chr2.1401	MYB	TAACCA	497	6	-	Arabidopsis thaliana
evm.model.chr2.1401	MYB	CAACCA	675	6	-	Arabidopsis thaliana
evm.model.chr2.1401	MYB	TAACCA	754	6	-	Arabidopsis thaliana
evm.model.chr2.1401	MYB	TAACCA	1008	6	-	Arabidopsis thaliana
evm.model.chr2.1401	MYB	CAACAG	1600	6	-	Arabidopsis thaliana
evm.model.chr2.1401	MYB	CAACAG	1627	6	-	Arabidopsis thaliana
evm.model.chr2.1401	MYB-like sequence	TAACCA	497	6	-	Arabidopsis thaliana
evm.model.chr2.1401	MYB-like sequence	TAACCA	754	6	-	Arabidopsis thaliana
evm.model.chr2.1401	MYB-like sequence	TAACCA	1008	6	-	Arabidopsis thaliana
evm.model.chr2.1401	ERE	ATTTCATA	1886	8	+	Nicotiana glutinos
evm.model.chr2.1401	MYC	CATTTG	269	6	+	Arabidopsis thaliana
evm.model.chr2.1401	MYC	CAATTG	277	6	+	Arabidopsis thaliana
evm.model.chr2.1401	MYC	CATGTG	307	6	-	Arabidopsis thaliana
evm.model.chr2.1401	MYC	CATTTG	447	6	+	Arabidopsis thaliana
evm.model.chr2.1401	MYC	CAATTG	455	6	+	Arabidopsis thaliana
evm.model.chr2.1401	MYC	CATTTG	625	6	+	Arabidopsis thaliana
evm.model.chr2.1401	MYC	CAATTG	633	6	+	Arabidopsis thaliana
evm.model.chr2.1401	MYC	CAATTG	1145	6	-	Arabidopsis thaliana
evm.model.chr2.1401	MYC	CATTTG	1331	6	+	Arabidopsis thaliana
evm.model.chr2.1401	MYC	CATTTG	1371	6	-	Arabidopsis thaliana
evm.model.chr2.1401	MYC	CATTTG	1463	6	+	Arabidopsis thaliana
evm.model.chr2.1401	MYC	CAATTG	1740	6	-	Arabidopsis thaliana
evm.model.chr2.1401	Box 4	ATTAAT	954	6	+	Petroselinum crispum	part of a conserved DNA module involved in light responsiveness
evm.model.chr2.1401	GA-motif	ATAGATAA	23	8	+	Arabidopsis thaliana	part of a light responsive element
evm.model.chr2.1401	AT~TATA-box	TATATA	212	6	+	Arabidopsis thaliana
evm.model.chr2.1401	WRE3	CCACCT	1548	6	-	Pisum sativum
evm.model.chr2.1401	WRE3	CCACCT	1617	6	-	Pisum sativum
evm.model.chr2.1401	CAAT-box	CCAAT	237	5	-	Arabidopsis thaliana	common cis-acting element in promoter and enhancer regions
evm.model.chr2.1401	CAAT-box	CAAAT	270	5	-	Pisum sativum	common cis-acting element in promoter and enhancer regions
evm.model.chr2.1401	CAAT-box	CAAT	277	4	+	Nicotiana glutinosa
evm.model.chr2.1401	CAAT-box	CAAT	279	4	-	Nicotiana glutinosa
evm.model.chr2.1401	CAAT-box	CAAAT	301	5	+	Pisum sativum	common cis-acting element in promoter and enhancer regions
evm.model.chr2.1401	CAAT-box	CAAT	331	4	-	Nicotiana glutinosa
evm.model.chr2.1401	CAAT-box	CCAAT	340	5	+	Arabidopsis thaliana	common cis-acting element in promoter and enhancer regions
evm.model.chr2.1401	CAAT-box	CAAT	341	4	+	Nicotiana glutinosa
evm.model.chr2.1401	CAAT-box	CCAAT	415	5	-	Arabidopsis thaliana	common cis-acting element in promoter and enhancer regions
evm.model.chr2.1401	CAAT-box	CAAAT	448	5	-	Pisum sativum	common cis-acting element in promoter and enhancer regions
evm.model.chr2.1401	CAAT-box	CAAT	455	4	+	Nicotiana glutinosa
evm.model.chr2.1401	CAAT-box	CAAT	457	4	-	Nicotiana glutinosa
evm.model.chr2.1401	CAAT-box	CAAAT	479	5	+	Pisum sativum	common cis-acting element in promoter and enhancer regions
evm.model.chr2.1401	CAAT-box	CAAT	509	4	-	Nicotiana glutinosa
evm.model.chr2.1401	CAAT-box	CCAAT	518	5	+	Arabidopsis thaliana	common cis-acting element in promoter and enhancer regions
evm.model.chr2.1401	CAAT-box	CAAT	519	4	+	Nicotiana glutinosa
evm.model.chr2.1401	CAAT-box	CCAAT	593	5	-	Arabidopsis thaliana	common cis-acting element in promoter and enhancer regions
evm.model.chr2.1401	CAAT-box	CAAT	612	4	-	Nicotiana glutinosa
evm.model.chr2.1401	CAAT-box	CAAAT	626	5	-	Pisum sativum	common cis-acting element in promoter and enhancer regions
evm.model.chr2.1401	CAAT-box	CAAT	633	4	+	Nicotiana glutinosa
evm.model.chr2.1401	CAAT-box	CAAT	635	4	-	Nicotiana glutinosa
evm.model.chr2.1401	CAAT-box	CAAAT	657	5	+	Pisum sativum	common cis-acting element in promoter and enhancer regions
evm.model.chr2.1401	CAAT-box	CAAT	687	4	-	Nicotiana glutinosa
evm.model.chr2.1401	CAAT-box	CCAAT	696	5	+	Arabidopsis thaliana	common cis-acting element in promoter and enhancer regions
evm.model.chr2.1401	CAAT-box	CAAT	697	4	+	Nicotiana glutinosa
evm.model.chr2.1401	CAAT-box	CCAAT	748	5	-	Arabidopsis thaliana	common cis-acting element in promoter and enhancer regions
evm.model.chr2.1401	CAAT-box	CAAAT	862	5	-	Pisum sativum	common cis-acting element in promoter and enhancer regions
evm.model.chr2.1401	CAAT-box	CAAT	913	4	-	Nicotiana glutinosa
evm.model.chr2.1401	CAAT-box	CAAT	997	4	-	Nicotiana glutinosa
evm.model.chr2.1401	CAAT-box	CAAT	1002	4	-	Nicotiana glutinosa
evm.model.chr2.1401	CAAT-box	CAAT	1026	4	-	Nicotiana glutinosa
evm.model.chr2.1401	CAAT-box	CAAAT	1038	5	-	Pisum sativum	common cis-acting element in promoter and enhancer regions
evm.model.chr2.1401	CAAT-box	CAAAT	1075	5	-	Pisum sativum	common cis-acting element in promoter and enhancer regions
evm.model.chr2.1401	CAAT-box	CAAT	1089	4	+	Nicotiana glutinosa
evm.model.chr2.1401	CAAT-box	CCAAT	1108	5	+	Arabidopsis thaliana	common cis-acting element in promoter and enhancer regions
evm.model.chr2.1401	CAAT-box	CAAT	1109	4	+	Nicotiana glutinosa
evm.model.chr2.1401	CAAT-box	CAAT	1145	4	+	Nicotiana glutinosa
evm.model.chr2.1401	CAAT-box	CAAT	1147	4	-	Nicotiana glutinosa
evm.model.chr2.1401	CAAT-box	CAAAT	1172	5	-	Pisum sativum	common cis-acting element in promoter and enhancer regions
evm.model.chr2.1401	CAAT-box	CAAT	1309	4	+	Nicotiana glutinosa
evm.model.chr2.1401	CAAT-box	CAAAT	1332	5	-	Pisum sativum	common cis-acting element in promoter and enhancer regions
evm.model.chr2.1401	CAAT-box	CAAAT	1371	5	+	Pisum sativum	common cis-acting element in promoter and enhancer regions
evm.model.chr2.1401	CAAT-box	CAAT	1381	4	+	Nicotiana glutinosa
evm.model.chr2.1401	CAAT-box	CAAT	1429	4	+	Nicotiana glutinosa
evm.model.chr2.1401	CAAT-box	CAAT	1459	4	-	Nicotiana glutinosa
evm.model.chr2.1401	CAAT-box	CAAAT	1464	5	-	Pisum sativum	common cis-acting element in promoter and enhancer regions
evm.model.chr2.1401	CAAT-box	CAAAT	1491	5	+	Pisum sativum	common cis-acting element in promoter and enhancer regions
evm.model.chr2.1401	CAAT-box	CAAT	1500	4	+	Nicotiana glutinosa
evm.model.chr2.1401	CAAT-box	CAAAT	1518	5	-	Pisum sativum	common cis-acting element in promoter and enhancer regions
evm.model.chr2.1401	CAAT-box	CAAAT	1538	5	+	Pisum sativum	common cis-acting element in promoter and enhancer regions
evm.model.chr2.1401	CAAT-box	CAAAT	1557	5	-	Pisum sativum	common cis-acting element in promoter and enhancer regions
evm.model.chr2.1401	CAAT-box	CAAT	1562	4	+	Nicotiana glutinosa
evm.model.chr2.1401	CAAT-box	TGCCAAC	1629	7	-	Petunia hybrida	common cis-acting element in promoter and enhancer regions
evm.model.chr2.1401	CAAT-box	CAAAT	1668	5	+	Pisum sativum	common cis-acting element in promoter and enhancer regions
evm.model.chr2.1401	CAAT-box	CAAT	1740	4	+	Nicotiana glutinosa
evm.model.chr2.1401	CAAT-box	CAAT	1742	4	-	Nicotiana glutinosa
evm.model.chr2.1401	CAAT-box	CAAT	1763	4	+	Nicotiana glutinosa
evm.model.chr2.1401	CAAT-box	CAAT	1863	4	+	Nicotiana glutinosa
evm.model.chr2.1401	CAAT-box	CAAT	1917	4	-	Nicotiana glutinosa
evm.model.chr2.1401	TATC-box	TATCCCA	1053	7	+	Oryza sativa	cis-acting element involved in gibberellin-responsiveness
evm.model.chr2.1401	GARE-motif	TCTGTTG	1626	7	+	Brassica oleracea	gibberellin-responsive element
evm.model.chr2.1401	TCT-motif	TCTTAC	925	6	+	Arabidopsis thaliana	part of a light responsive element
evm.model.chr2.1401	CAT-box	GCCACT	1593	6	+	Arabidopsis thaliana	cis-acting regulatory element related to meristem expression
evm.model.chr2.1401	Myb-binding site	CAACAG	1600	6	-	Nicotiana tabacum
evm.model.chr2.1401	Myb-binding site	CAACAG	1627	6	-	Nicotiana tabacum
evm.model.chr2.1401	STRE	AGGGG	1411	5	-	Arabidopsis thaliana
evm.model.chr2.1401	STRE	AGGGG	1746	5	-	Arabidopsis thaliana
evm.model.chr2.1401	STRE	AGGGG	1979	5	-	Arabidopsis thaliana
evm.model.chr2.1401	HD-Zip 3	GTAAT(G/C)ATTAC	939	9.5	+	Arabidopsis thaliana	protein binding site
evm.model.chr2.1401	W box	TTGACC	274	6	-	Arabidopsis thaliana
evm.model.chr2.1401	W box	TTGACC	452	6	-	Arabidopsis thaliana
evm.model.chr2.1401	W box	TTGACC	630	6	-	Arabidopsis thaliana
evm.model.chr2.1401	W box	TTGACC	1768	6	-	Arabidopsis thaliana
evm.model.chr2.1401	O2-site	GATGA(C/T)(A/G)TG(A/G)	1034	8	+	Zea mays	cis-acting regulatory element involved in zein metabolism regulation
evm.model.chr2.1401	TATA-box	ATATAT	211	6	+	Brassica napus	core promoter element around -30 of transcription start
evm.model.chr2.1401	TATA-box	TATATA	212	6	+	Arabidopsis thaliana	core promoter element around -30 of transcription start
evm.model.chr2.1401	TATA-box	TATA	214	4	+	Arabidopsis thaliana	core promoter element around -30 of transcription start
evm.model.chr2.1401	TATA-box	TATAA	230	5	-	Arabidopsis thaliana	core promoter element around -30 of transcription start
evm.model.chr2.1401	TATA-box	TATA	231	4	+	Arabidopsis thaliana	core promoter element around -30 of transcription start
evm.model.chr2.1401	TATA-box	TATA	392	4	+	Arabidopsis thaliana	core promoter element around -30 of transcription start
evm.model.chr2.1401	TATA-box	TATAA	408	5	-	Arabidopsis thaliana	core promoter element around -30 of transcription start
evm.model.chr2.1401	TATA-box	TATA	409	4	+	Arabidopsis thaliana	core promoter element around -30 of transcription start
evm.model.chr2.1401	TATA-box	TATACA	568	6	-	Helianthus annuus	core promoter element around -30 of transcription start
evm.model.chr2.1401	TATA-box	TATA	570	4	+	Arabidopsis thaliana	core promoter element around -30 of transcription start
evm.model.chr2.1401	TATA-box	TATAA	586	5	-	Arabidopsis thaliana	core promoter element around -30 of transcription start
evm.model.chr2.1401	TATA-box	TATA	587	4	+	Arabidopsis thaliana	core promoter element around -30 of transcription start
evm.model.chr2.1401	TATA-box	TATA	781	4	+	Arabidopsis thaliana	core promoter element around -30 of transcription start
evm.model.chr2.1401	TATA-box	TATAAATA	803	8	-	Daucus carota	core promoter element around -30 of transcription start
evm.model.chr2.1401	TATA-box	TATAAAT	804	7	-	Brassica juncea	core promoter element around -30 of transcription start
evm.model.chr2.1401	TATA-box	TATAAA	805	6	-	Helianthus annuus	core promoter element around -30 of transcription start
evm.model.chr2.1401	TATA-box	TATAA	806	5	-	Arabidopsis thaliana	core promoter element around -30 of transcription start
evm.model.chr2.1401	TATA-box	TATA	807	4	+	Arabidopsis thaliana	core promoter element around -30 of transcription start
evm.model.chr2.1401	TATA-box	ATATAT	1015	6	-	Brassica napus	core promoter element around -30 of transcription start
evm.model.chr2.1401	TATA-box	TATA	1016	4	-	Arabidopsis thaliana	core promoter element around -30 of transcription start
evm.model.chr2.1401	TATA-box	ATTATA	1045	6	+	Brassica napus	core promoter element around -30 of transcription start
evm.model.chr2.1401	TATA-box	TATAA	1046	5	-	Arabidopsis thaliana	core promoter element around -30 of transcription start
evm.model.chr2.1401	TATA-box	TATA	1047	4	-	Arabidopsis thaliana	core promoter element around -30 of transcription start
evm.model.chr2.1401	TATA-box	TATAAA	1684	6	-	Helianthus annuus	core promoter element around -30 of transcription start
evm.model.chr2.1401	TATA-box	TATAA	1685	5	-	Arabidopsis thaliana	core promoter element around -30 of transcription start
evm.model.chr2.1401	TATA-box	TATA	1686	4	-	Arabidopsis thaliana	core promoter element around -30 of transcription start
evm.model.chr2.1401	TATA-box	TACAAAA	1854	7	+	Oryza sativa	core promoter element around -30 of transcription start
evm.model.chr2.1401	TATA-box	TATACA	1871	6	-	Helianthus annuus	core promoter element around -30 of transcription start
evm.model.chr2.1401	TATA-box	TATA	1873	4	-	Arabidopsis thaliana	core promoter element around -30 of transcription start
evm.model.chr2.1401	MBS	CAACTG	525	6	-	Arabidopsis thaliana	MYB binding site involved in drought-inducibility
evm.model.chr2.404	Unnamed__2	CCCCGG	1245	6	+	Zea mays
evm.model.chr2.404	Unnamed__4	CTCC	352	4	+	Petroselinum hortense
evm.model.chr2.404	Unnamed__4	CTCC	463	4	+	Petroselinum hortense
evm.model.chr2.404	Unnamed__4	CTCC	555	4	-	Petroselinum hortense
evm.model.chr2.404	Unnamed__4	CTCC	571	4	+	Petroselinum hortense
evm.model.chr2.404	Unnamed__4	CTCC	574	4	+	Petroselinum hortense
evm.model.chr2.404	Unnamed__4	CTCC	699	4	+	Petroselinum hortense
evm.model.chr2.404	Unnamed__4	CTCC	1132	4	-	Petroselinum hortense
evm.model.chr2.404	Unnamed__4	CTCC	1180	4	-	Petroselinum hortense
evm.model.chr2.404	Unnamed__4	CTCC	1543	4	-	Petroselinum hortense
evm.model.chr2.404	Unnamed__4	CTCC	1590	4	+	Petroselinum hortense
evm.model.chr2.404	Unnamed__4	CTCC	1599	4	-	Petroselinum hortense
evm.model.chr2.404	Unnamed__4	CTCC	1619	4	+	Petroselinum hortense
evm.model.chr2.404	Unnamed__4	CTCC	1837	4	-	Petroselinum hortense
evm.model.chr2.404	AAGAA-motif	gGTAAAGAAA	1822	9	+	Avena sativa
evm.model.chr2.404	MYB	TAACCA	469	6	+	Arabidopsis thaliana
evm.model.chr2.404	MYB	TAACCA	580	6	+	Arabidopsis thaliana
evm.model.chr2.404	MYB	CAACAG	1910	6	+	Arabidopsis thaliana
evm.model.chr2.404	MYB-like sequence	TAACCA	469	6	+	Arabidopsis thaliana
evm.model.chr2.404	MYB-like sequence	TAACCA	580	6	+	Arabidopsis thaliana
evm.model.chr2.404	MYC	CATTTG	61	6	+	Arabidopsis thaliana
evm.model.chr2.404	MYC	CAATTG	513	6	+	Arabidopsis thaliana
evm.model.chr2.404	MYC	CATTTG	519	6	-	Arabidopsis thaliana
evm.model.chr2.404	MYC	CATGTG	1745	6	-	Arabidopsis thaliana
evm.model.chr2.404	MYC	CATGTG	1788	6	+	Arabidopsis thaliana
evm.model.chr2.404	circadian	CAAAGATATC	1714	9	-	Lycopersicon esculentum	cis-acting regulatory element involved in circadian control
evm.model.chr2.404	AT~TATA-box	TATATA	496	6	+	Arabidopsis thaliana
evm.model.chr2.404	AT~TATA-box	TATATA	1645	6	-	Arabidopsis thaliana
evm.model.chr2.404	Box 4	ATTAAT	174	6	+	Petroselinum crispum	part of a conserved DNA module involved in light responsiveness
evm.model.chr2.404	Box 4	ATTAAT	231	6	+	Petroselinum crispum	part of a conserved DNA module involved in light responsiveness
evm.model.chr2.404	CAAT-box	CAAAT	62	5	-	Pisum sativum	common cis-acting element in promoter and enhancer regions
evm.model.chr2.404	CAAT-box	CAAT	80	4	-	Nicotiana glutinosa
evm.model.chr2.404	CAAT-box	CAAT	184	4	+	Nicotiana glutinosa
evm.model.chr2.404	CAAT-box	CAAT	246	4	+	Nicotiana glutinosa
evm.model.chr2.404	CAAT-box	CCAAT	265	5	-	Arabidopsis thaliana	common cis-acting element in promoter and enhancer regions
evm.model.chr2.404	CAAT-box	CAAAT	288	5	-	Pisum sativum	common cis-acting element in promoter and enhancer regions
evm.model.chr2.404	CAAT-box	CAAT	293	4	+	Nicotiana glutinosa
evm.model.chr2.404	CAAT-box	CCAAT	300	5	+	Arabidopsis thaliana	common cis-acting element in promoter and enhancer regions
evm.model.chr2.404	CAAT-box	CAAT	301	4	+	Nicotiana glutinosa
evm.model.chr2.404	CAAT-box	CAAAT	439	5	+	Pisum sativum	common cis-acting element in promoter and enhancer regions
evm.model.chr2.404	CAAT-box	CAAT	447	4	-	Nicotiana glutinosa
evm.model.chr2.404	CAAT-box	CAAT	507	4	+	Nicotiana glutinosa
evm.model.chr2.404	CAAT-box	CCAAT	512	5	+	Arabidopsis thaliana	common cis-acting element in promoter and enhancer regions
evm.model.chr2.404	CAAT-box	CAAT	513	4	+	Nicotiana glutinosa
evm.model.chr2.404	CAAT-box	CAAT	515	4	-	Nicotiana glutinosa
evm.model.chr2.404	CAAT-box	CAAAT	519	5	+	Pisum sativum	common cis-acting element in promoter and enhancer regions
evm.model.chr2.404	CAAT-box	CAAT	562	4	+	Nicotiana glutinosa
evm.model.chr2.404	CAAT-box	CAAT	601	4	+	Nicotiana glutinosa
evm.model.chr2.404	CAAT-box	CAAAT	662	5	+	Pisum sativum	common cis-acting element in promoter and enhancer regions
evm.model.chr2.404	CAAT-box	CAAT	721	4	+	Nicotiana glutinosa
evm.model.chr2.404	CAAT-box	CAAT	747	4	-	Nicotiana glutinosa
evm.model.chr2.404	CAAT-box	CAAAT	810	5	-	Pisum sativum	common cis-acting element in promoter and enhancer regions
evm.model.chr2.404	CAAT-box	CCAAT	840	5	+	Arabidopsis thaliana	common cis-acting element in promoter and enhancer regions
evm.model.chr2.404	CAAT-box	CAAT	841	4	+	Nicotiana glutinosa
evm.model.chr2.404	CAAT-box	CAAAT	865	5	+	Pisum sativum	common cis-acting element in promoter and enhancer regions
evm.model.chr2.404	CAAT-box	CAAAT	884	5	+	Pisum sativum	common cis-acting element in promoter and enhancer regions
evm.model.chr2.404	CAAT-box	CAAT	942	4	+	Nicotiana glutinosa
evm.model.chr2.404	CAAT-box	CAAT	1029	4	-	Nicotiana glutinosa
evm.model.chr2.404	CAAT-box	CAAAT	1044	5	+	Pisum sativum	common cis-acting element in promoter and enhancer regions
evm.model.chr2.404	CAAT-box	CAAT	1088	4	-	Nicotiana glutinosa
evm.model.chr2.404	CAAT-box	CAAAT	1117	5	+	Pisum sativum	common cis-acting element in promoter and enhancer regions
evm.model.chr2.404	CAAT-box	CAAAT	1157	5	+	Pisum sativum	common cis-acting element in promoter and enhancer regions
evm.model.chr2.404	CAAT-box	CAAAT	1195	5	+	Pisum sativum	common cis-acting element in promoter and enhancer regions
evm.model.chr2.404	CAAT-box	CAAT	1320	4	+	Nicotiana glutinosa
evm.model.chr2.404	CAAT-box	CAAT	1333	4	+	Nicotiana glutinosa
evm.model.chr2.404	CAAT-box	CAAAT	1372	5	-	Pisum sativum	common cis-acting element in promoter and enhancer regions
evm.model.chr2.404	CAAT-box	CAAT	1377	4	+	Nicotiana glutinosa
evm.model.chr2.404	CAAT-box	CAAT	1407	4	+	Nicotiana glutinosa
evm.model.chr2.404	CAAT-box	CAAAT	1425	5	-	Pisum sativum	common cis-acting element in promoter and enhancer regions
evm.model.chr2.404	CAAT-box	CAAT	1504	4	-	Nicotiana glutinosa
evm.model.chr2.404	CAAT-box	CAAT	1782	4	+	Nicotiana glutinosa
evm.model.chr2.404	CAAT-box	CCAAT	1860	5	-	Arabidopsis thaliana	common cis-acting element in promoter and enhancer regions
evm.model.chr2.404	CAAT-box	CAAT	1974	4	-	Nicotiana glutinosa
evm.model.chr2.404	CAAT-box	CAAT	1981	4	-	Nicotiana glutinosa
evm.model.chr2.404	WRE3	CCACCT	55	6	-	Pisum sativum
evm.model.chr2.404	WRE3	CCACCT	1397	6	-	Pisum sativum
evm.model.chr2.404	ARE	AAACCA	1078	6	+	Zea mays	cis-acting regulatory element essential for the anaerobic induction
evm.model.chr2.404	TGA-element	AACGAC	1449	6	+	Brassica oleracea	auxin-responsive element
evm.model.chr2.404	Myb-binding site	CAACAG	1910	6	+	Nicotiana tabacum
evm.model.chr2.404	W box	TTGACC	1822	6	-	Arabidopsis thaliana
evm.model.chr2.404	STRE	AGGGG	1071	5	-	Arabidopsis thaliana
evm.model.chr2.404	STRE	AGGGG	1694	5	+	Arabidopsis thaliana
evm.model.chr2.404	as-1	TGACG	121	5	+	Arabidopsis thaliana
evm.model.chr2.404	as-1	TGACG	124	5	-	Arabidopsis thaliana
evm.model.chr2.404	as-1	TGACG	1894	5	+	Arabidopsis thaliana
evm.model.chr2.404	TCT-motif	TCTTAC	565	6	+	Arabidopsis thaliana	part of a light responsive element
evm.model.chr2.404	TCT-motif	TCTTAC	1758	6	-	Arabidopsis thaliana	part of a light responsive element
evm.model.chr2.404	Unnamed__6	taTAAATATct	153	10	-	Zea mays
evm.model.chr2.404	Unnamed__6	taTAAATATct	1010	10	+	Zea mays
evm.model.chr2.404	Unnamed__6	taTAAATATct	1545	10	-	Zea mays
evm.model.chr2.404	CGTCA-motif	CGTCA	121	5	-	Hordeum vulgare	cis-acting regulatory element involved in the MeJA-responsiveness
evm.model.chr2.404	CGTCA-motif	CGTCA	124	5	+	Hordeum vulgare	cis-acting regulatory element involved in the MeJA-responsiveness
evm.model.chr2.404	CGTCA-motif	CGTCA	1894	5	-	Hordeum vulgare	cis-acting regulatory element involved in the MeJA-responsiveness
evm.model.chr2.404	TGACG-motif	TGACG	121	5	+	Hordeum vulgare	cis-acting regulatory element involved in the MeJA-responsiveness
evm.model.chr2.404	TGACG-motif	TGACG	124	5	-	Hordeum vulgare	cis-acting regulatory element involved in the MeJA-responsiveness
evm.model.chr2.404	TGACG-motif	TGACG	1894	5	+	Hordeum vulgare	cis-acting regulatory element involved in the MeJA-responsiveness
evm.model.chr2.404	TATA-box	TATA	26	4	+	Arabidopsis thaliana	core promoter element around -30 of transcription start
evm.model.chr2.404	TATA-box	TATA	88	4	+	Arabidopsis thaliana	core promoter element around -30 of transcription start
evm.model.chr2.404	TATA-box	TAAAGATT	169	8	+	Arabidopsis thaliana	core promoter element around -30 of transcription start
evm.model.chr2.404	TATA-box	ATTATA	235	6	+	Brassica napus	core promoter element around -30 of transcription start
evm.model.chr2.404	TATA-box	TATAA	236	5	-	Arabidopsis thaliana	core promoter element around -30 of transcription start
evm.model.chr2.404	TATA-box	TATA	237	4	+	Arabidopsis thaliana	core promoter element around -30 of transcription start
evm.model.chr2.404	TATA-box	TATA	274	4	+	Arabidopsis thaliana	core promoter element around -30 of transcription start
evm.model.chr2.404	TATA-box	taTATAAAtc	402	9	+	Arabidopsis thaliana	core promoter element around -30 of transcription start
evm.model.chr2.404	TATA-box	ATATAA	403	6	+	Brassica oleracea	core promoter element around -30 of transcription start
evm.model.chr2.404	TATA-box	TATA	404	4	+	Arabidopsis thaliana	core promoter element around -30 of transcription start
evm.model.chr2.404	TATA-box	TATATA	496	6	+	Arabidopsis thaliana	core promoter element around -30 of transcription start
evm.model.chr2.404	TATA-box	TATA	498	4	+	Arabidopsis thaliana	core promoter element around -30 of transcription start
evm.model.chr2.404	TATA-box	ccTATAAAaa	639	9	+	Arabidopsis thaliana	core promoter element around -30 of transcription start
evm.model.chr2.404	TATA-box	TATA	641	4	+	Arabidopsis thaliana	core promoter element around -30 of transcription start
evm.model.chr2.404	TATA-box	ATATAT	740	6	+	Brassica napus	core promoter element around -30 of transcription start
evm.model.chr2.404	TATA-box	TATA	741	4	+	Arabidopsis thaliana	core promoter element around -30 of transcription start
evm.model.chr2.404	TATA-box	ATATAA	868	6	+	Brassica oleracea	core promoter element around -30 of transcription start
evm.model.chr2.404	TATA-box	TATA	869	4	+	Arabidopsis thaliana	core promoter element around -30 of transcription start
evm.model.chr2.404	TATA-box	ccTATAAAaa	946	9	+	Arabidopsis thaliana	core promoter element around -30 of transcription start
evm.model.chr2.404	TATA-box	TATA	948	4	+	Arabidopsis thaliana	core promoter element around -30 of transcription start
evm.model.chr2.404	TATA-box	TATAA	962	5	-	Arabidopsis thaliana	core promoter element around -30 of transcription start
evm.model.chr2.404	TATA-box	TATA	963	4	+	Arabidopsis thaliana	core promoter element around -30 of transcription start
evm.model.chr2.404	TATA-box	TATATTTATATTT	1007	13	-	Avena sativa	core promoter element around -30 of transcription start
evm.model.chr2.404	TATA-box	ATATAA	1009	6	+	Brassica oleracea	core promoter element around -30 of transcription start
evm.model.chr2.404	TATA-box	TATA	1010	4	-	Arabidopsis thaliana	core promoter element around -30 of transcription start
evm.model.chr2.404	TATA-box	ATATAT	1015	6	-	Brassica napus	core promoter element around -30 of transcription start
evm.model.chr2.404	TATA-box	TATA	1016	4	-	Arabidopsis thaliana	core promoter element around -30 of transcription start
evm.model.chr2.404	TATA-box	ATTATA	1550	6	+	Brassica napus	core promoter element around -30 of transcription start
evm.model.chr2.404	TATA-box	TATAA	1551	5	-	Arabidopsis thaliana	core promoter element around -30 of transcription start
evm.model.chr2.404	TATA-box	TATA	1552	4	-	Arabidopsis thaliana	core promoter element around -30 of transcription start
evm.model.chr2.404	TATA-box	TATA	1611	4	-	Arabidopsis thaliana	core promoter element around -30 of transcription start
evm.model.chr2.404	TATA-box	TATATAA	1644	7	-	Arabidopsis thaliana	core promoter element around -30 of transcription start
evm.model.chr2.404	TATA-box	TATATA	1645	6	-	Arabidopsis thaliana	core promoter element around -30 of transcription start
evm.model.chr2.404	TATA-box	ATATAT	1646	6	-	Brassica napus	core promoter element around -30 of transcription start
evm.model.chr2.404	TATA-box	TATA	1647	4	-	Arabidopsis thaliana	core promoter element around -30 of transcription start
evm.model.chr2.404	TATA-box	TATA	1674	4	-	Arabidopsis thaliana	core promoter element around -30 of transcription start
evm.model.chr2.404	TATA-box	ATTATA	1993	6	+	Brassica napus	core promoter element around -30 of transcription start
evm.model.chr2.404	TATA-box	TATAA	1994	5	-	Arabidopsis thaliana	core promoter element around -30 of transcription start
evm.model.chr2.404	TATA-box	TATA	1995	4	-	Arabidopsis thaliana	core promoter element around -30 of transcription start
evm.model.chr2.404	O2-site	GTTGACGTGA	121	9	-	Zea mays	cis-acting regulatory element involved in zein metabolism regulation
evm.model.chr2.404	O2-site	GATGATGTGG	472	9	-	Zea mays	cis-acting regulatory element involved in zein metabolism regulation
evm.model.chr2.404	O2-site	GATGATGTGG	1081	9	-	Zea mays	cis-acting regulatory element involved in zein metabolism regulation
evm.model.chr2.404	O2-site	GATGA(C/T)(A/G)TG(A/G)	1194	8	-	Zea mays	cis-acting regulatory element involved in zein metabolism regulation
evm.model.chr3.2277	ARE	AAACCA	483	6	-	Zea mays	cis-acting regulatory element essential for the anaerobic induction
evm.model.chr3.2277	ARE	AAACCA	1547	6	+	Zea mays	cis-acting regulatory element essential for the anaerobic induction
evm.model.chr3.2277	P-box	CCTTTTG	85	7	-	Oryza sativa	gibberellin-responsive element
evm.model.chr3.2277	CAAT-box	CAAT	58	4	+	Nicotiana glutinosa
evm.model.chr3.2277	CAAT-box	CAAAT	216	5	-	Pisum sativum	common cis-acting element in promoter and enhancer regions
evm.model.chr3.2277	CAAT-box	CAAT	235	4	+	Nicotiana glutinosa
evm.model.chr3.2277	CAAT-box	TGCAAATCT	272	9	-	Brassica juncea	common cis-acting element in promoter and enhancer regions
evm.model.chr3.2277	CAAT-box	CAAAT	274	5	-	Pisum sativum	common cis-acting element in promoter and enhancer regions
evm.model.chr3.2277	CAAT-box	CAAT	324	4	-	Nicotiana glutinosa
evm.model.chr3.2277	CAAT-box	CAAT	447	4	-	Nicotiana glutinosa
evm.model.chr3.2277	CAAT-box	CAAT	493	4	-	Nicotiana glutinosa
evm.model.chr3.2277	CAAT-box	CAAT	509	4	+	Nicotiana glutinosa
evm.model.chr3.2277	CAAT-box	CAAT	530	4	-	Nicotiana glutinosa
evm.model.chr3.2277	CAAT-box	CAAT	534	4	+	Nicotiana glutinosa
evm.model.chr3.2277	CAAT-box	CAAT	564	4	-	Nicotiana glutinosa
evm.model.chr3.2277	CAAT-box	CAAT	587	4	+	Nicotiana glutinosa
evm.model.chr3.2277	CAAT-box	CAAAT	593	5	-	Pisum sativum	common cis-acting element in promoter and enhancer regions
evm.model.chr3.2277	CAAT-box	CAAAT	641	5	+	Pisum sativum	common cis-acting element in promoter and enhancer regions
evm.model.chr3.2277	CAAT-box	CCAAT	683	5	+	Arabidopsis thaliana	common cis-acting element in promoter and enhancer regions
evm.model.chr3.2277	CAAT-box	CAAT	684	4	+	Nicotiana glutinosa
evm.model.chr3.2277	CAAT-box	CAAT	686	4	-	Nicotiana glutinosa
evm.model.chr3.2277	CAAT-box	CCAAT	700	5	+	Arabidopsis thaliana	common cis-acting element in promoter and enhancer regions
evm.model.chr3.2277	CAAT-box	CAAT	701	4	+	Nicotiana glutinosa
evm.model.chr3.2277	CAAT-box	CAAAT	717	5	+	Pisum sativum	common cis-acting element in promoter and enhancer regions
evm.model.chr3.2277	CAAT-box	CAAAT	720	5	-	Pisum sativum	common cis-acting element in promoter and enhancer regions
evm.model.chr3.2277	CAAT-box	CAAT	902	4	-	Nicotiana glutinosa
evm.model.chr3.2277	CAAT-box	CAAAT	942	5	+	Pisum sativum	common cis-acting element in promoter and enhancer regions
evm.model.chr3.2277	CAAT-box	CCAAT	987	5	+	Arabidopsis thaliana	common cis-acting element in promoter and enhancer regions
evm.model.chr3.2277	CAAT-box	CAAT	988	4	+	Nicotiana glutinosa
evm.model.chr3.2277	CAAT-box	CCCAATTT	1014	8	+	Arabidopsis thaliana	common cis-acting element in promoter and enhancer regions
evm.model.chr3.2277	CAAT-box	CCAAT	1015	5	+	Arabidopsis thaliana	common cis-acting element in promoter and enhancer regions
evm.model.chr3.2277	CAAT-box	CAAT	1016	4	+	Nicotiana glutinosa
evm.model.chr3.2277	CAAT-box	CAAAT	1044	5	+	Pisum sativum	common cis-acting element in promoter and enhancer regions
evm.model.chr3.2277	CAAT-box	CAAT	1108	4	-	Nicotiana glutinosa
evm.model.chr3.2277	CAAT-box	CCAAT	1296	5	-	Arabidopsis thaliana	common cis-acting element in promoter and enhancer regions
evm.model.chr3.2277	CAAT-box	CAAAT	1374	5	-	Pisum sativum	common cis-acting element in promoter and enhancer regions
evm.model.chr3.2277	CAAT-box	CAAT	1386	4	+	Nicotiana glutinosa
evm.model.chr3.2277	CAAT-box	CAAT	1435	4	-	Nicotiana glutinosa
evm.model.chr3.2277	CAAT-box	CAAAT	1521	5	-	Pisum sativum	common cis-acting element in promoter and enhancer regions
evm.model.chr3.2277	CAAT-box	CCAAT	1550	5	+	Arabidopsis thaliana	common cis-acting element in promoter and enhancer regions
evm.model.chr3.2277	CAAT-box	CAAT	1551	4	+	Nicotiana glutinosa
evm.model.chr3.2277	CAAT-box	CAAT	1600	4	-	Nicotiana glutinosa
evm.model.chr3.2277	CAAT-box	CAAT	1649	4	+	Nicotiana glutinosa
evm.model.chr3.2277	CAAT-box	CAAT	1733	4	+	Nicotiana glutinosa
evm.model.chr3.2277	CAAT-box	CAAAT	1735	5	-	Pisum sativum	common cis-acting element in promoter and enhancer regions
evm.model.chr3.2277	CAAT-box	CAAT	1755	4	+	Nicotiana glutinosa
evm.model.chr3.2277	CAAT-box	CAAT	1769	4	-	Nicotiana glutinosa
evm.model.chr3.2277	CAAT-box	CAAAT	1866	5	-	Pisum sativum	common cis-acting element in promoter and enhancer regions
evm.model.chr3.2277	CAAT-box	CAAT	1950	4	-	Nicotiana glutinosa
evm.model.chr3.2277	CAAT-box	CAAT	1955	4	+	Nicotiana glutinosa
evm.model.chr3.2277	CAAT-box	CAAT	2001	4	+	Nicotiana glutinosa
evm.model.chr3.2277	TCA-element	CCATCTTTTT	36	9	-	Nicotiana tabacum	cis-acting element involved in salicylic acid responsiveness
evm.model.chr3.2277	ACE	GACACGTATG	1930	9	-	Petroselinum crispum	cis-acting element involved in light responsiveness
evm.model.chr3.2277	AT~TATA-box	TATATA	184	6	+	Arabidopsis thaliana
evm.model.chr3.2277	AT~TATA-box	TATATA	239	6	+	Arabidopsis thaliana
evm.model.chr3.2277	AT~TATA-box	TATATAAA	913	8	-	Arabidopsis thaliana
evm.model.chr3.2277	AT~TATA-box	TATATA	915	6	+	Arabidopsis thaliana
evm.model.chr3.2277	AT~TATA-box	TATATA	1161	6	-	Arabidopsis thaliana
evm.model.chr3.2277	AT~TATA-box	TATATA	1326	6	-	Arabidopsis thaliana
evm.model.chr3.2277	AT~TATA-box	TATATA	1491	6	-	Arabidopsis thaliana
evm.model.chr3.2277	AT~TATA-box	TATATA	1874	6	-	Arabidopsis thaliana
evm.model.chr3.2277	I-box	GTATAAGGCC	240	9	+	Larix laricina	part of a light responsive element
evm.model.chr3.2277	G-Box	CACGTT	929	6	+	Pisum sativum	cis-acting regulatory element involved in light responsiveness
evm.model.chr3.2277	G-Box	CACGTT	1509	6	+	Pisum sativum	cis-acting regulatory element involved in light responsiveness
evm.model.chr3.2277	MYB	CAACCA	645	6	-	Arabidopsis thaliana
evm.model.chr3.2277	ERE	ATTTTAAA	800	8	+	Nicotiana glutinos
evm.model.chr3.2277	ERE	ATTTTAAA	1180	8	+	Nicotiana glutinos
evm.model.chr3.2277	MYC	CATTTG	592	6	+	Arabidopsis thaliana
evm.model.chr3.2277	MYC	CATTTG	641	6	-	Arabidopsis thaliana
evm.model.chr3.2277	MYC	CAATTG	684	6	+	Arabidopsis thaliana
evm.model.chr3.2277	MYC	CATGTG	1985	6	+	Arabidopsis thaliana
evm.model.chr3.2277	Unnamed__4	CTCC	475	4	+	Petroselinum hortense
evm.model.chr3.2277	Unnamed__4	CTCC	1843	4	-	Petroselinum hortense
evm.model.chr3.2277	Unnamed__4	CTCC	1870	4	-	Petroselinum hortense
evm.model.chr3.2277	Unnamed__4	CTCC	1920	4	-	Petroselinum hortense
evm.model.chr3.2277	GCN4_motif	TGAGTCA	649	7	-	Oryza sativa	cis-regulatory element involved in endosperm expression
evm.model.chr3.2277	GCN4_motif	TGAGTCA	1110	7	-	Oryza sativa	cis-regulatory element involved in endosperm expression
evm.model.chr3.2277	AAGAA-motif	gGTAAAGAAA	788	9	-	Avena sativa
evm.model.chr3.2277	Myb	TAACTG	225	6	+	Arabidopsis thaliana
evm.model.chr3.2277	TATA-box	TATAA	26	5	-	Arabidopsis thaliana	core promoter element around -30 of transcription start
evm.model.chr3.2277	TATA-box	TATA	27	4	+	Arabidopsis thaliana	core promoter element around -30 of transcription start
evm.model.chr3.2277	TATA-box	ATATAT	183	6	+	Brassica napus	core promoter element around -30 of transcription start
evm.model.chr3.2277	TATA-box	TATATA	184	6	+	Arabidopsis thaliana	core promoter element around -30 of transcription start
evm.model.chr3.2277	TATA-box	TATA	186	4	+	Arabidopsis thaliana	core promoter element around -30 of transcription start
evm.model.chr3.2277	TATA-box	TATA	200	4	+	Arabidopsis thaliana	core promoter element around -30 of transcription start
evm.model.chr3.2277	TATA-box	ATTATA	237	6	+	Brassica napus	core promoter element around -30 of transcription start
evm.model.chr3.2277	TATA-box	TATATAA	238	7	-	Arabidopsis thaliana	core promoter element around -30 of transcription start
evm.model.chr3.2277	TATA-box	TATATA	239	6	+	Arabidopsis thaliana	core promoter element around -30 of transcription start
evm.model.chr3.2277	TATA-box	ATATAA	240	6	+	Brassica oleracea	core promoter element around -30 of transcription start
evm.model.chr3.2277	TATA-box	TATA	241	4	+	Arabidopsis thaliana	core promoter element around -30 of transcription start
evm.model.chr3.2277	TATA-box	ATATAA	298	6	+	Brassica oleracea	core promoter element around -30 of transcription start
evm.model.chr3.2277	TATA-box	TATA	299	4	+	Arabidopsis thaliana	core promoter element around -30 of transcription start
evm.model.chr3.2277	TATA-box	ATATAT	357	6	+	Brassica napus	core promoter element around -30 of transcription start
evm.model.chr3.2277	TATA-box	TATA	358	4	+	Arabidopsis thaliana	core promoter element around -30 of transcription start
evm.model.chr3.2277	TATA-box	TACATAAA	462	8	+	Oryza sativa	core promoter element around -30 of transcription start
evm.model.chr3.2277	TATA-box	TATAAATA	673	8	-	Daucus carota	core promoter element around -30 of transcription start
evm.model.chr3.2277	TATA-box	TATAAAT	674	7	-	Brassica juncea	core promoter element around -30 of transcription start
evm.model.chr3.2277	TATA-box	TATAAA	675	6	-	Helianthus annuus	core promoter element around -30 of transcription start
evm.model.chr3.2277	TATA-box	TATAA	676	5	-	Arabidopsis thaliana	core promoter element around -30 of transcription start
evm.model.chr3.2277	TATA-box	TATA	677	4	+	Arabidopsis thaliana	core promoter element around -30 of transcription start
evm.model.chr3.2277	TATA-box	TATA	691	4	+	Arabidopsis thaliana	core promoter element around -30 of transcription start
evm.model.chr3.2277	TATA-box	ATTATA	768	6	+	Brassica napus	core promoter element around -30 of transcription start
evm.model.chr3.2277	TATA-box	TATAA	769	5	-	Arabidopsis thaliana	core promoter element around -30 of transcription start
evm.model.chr3.2277	TATA-box	TATA	770	4	+	Arabidopsis thaliana	core promoter element around -30 of transcription start
evm.model.chr3.2277	TATA-box	TATA	817	4	+	Arabidopsis thaliana	core promoter element around -30 of transcription start
evm.model.chr3.2277	TATA-box	ATATAT	846	6	+	Brassica napus	core promoter element around -30 of transcription start
evm.model.chr3.2277	TATA-box	TATA	847	4	+	Arabidopsis thaliana	core promoter element around -30 of transcription start
evm.model.chr3.2277	TATA-box	ATATAT	891	6	+	Brassica napus	core promoter element around -30 of transcription start
evm.model.chr3.2277	TATA-box	TATATTTATATTT	892	12	+	Avena sativa	core promoter element around -30 of transcription start
evm.model.chr3.2277	TATA-box	TATAAATA	894	8	-	Daucus carota	core promoter element around -30 of transcription start
evm.model.chr3.2277	TATA-box	TATAAAT	895	7	-	Brassica juncea	core promoter element around -30 of transcription start
evm.model.chr3.2277	TATA-box	TATAAA	896	6	-	Helianthus annuus	core promoter element around -30 of transcription start
evm.model.chr3.2277	TATA-box	TATAA	897	5	-	Arabidopsis thaliana	core promoter element around -30 of transcription start
evm.model.chr3.2277	TATA-box	TATA	898	4	+	Arabidopsis thaliana	core promoter element around -30 of transcription start
evm.model.chr3.2277	TATA-box	TATAAA	913	6	-	Helianthus annuus	core promoter element around -30 of transcription start
evm.model.chr3.2277	TATA-box	TATATAA	914	7	-	Arabidopsis thaliana	core promoter element around -30 of transcription start
evm.model.chr3.2277	TATA-box	TATATA	915	6	+	Arabidopsis thaliana	core promoter element around -30 of transcription start
evm.model.chr3.2277	TATA-box	ATATAT	916	6	+	Brassica napus	core promoter element around -30 of transcription start
evm.model.chr3.2277	TATA-box	TATA	917	4	+	Arabidopsis thaliana	core promoter element around -30 of transcription start
evm.model.chr3.2277	TATA-box	ATATAT	1160	6	-	Brassica napus	core promoter element around -30 of transcription start
evm.model.chr3.2277	TATA-box	TATATA	1161	6	-	Arabidopsis thaliana	core promoter element around -30 of transcription start
evm.model.chr3.2277	TATA-box	ATATAT	1162	6	-	Brassica napus	core promoter element around -30 of transcription start
evm.model.chr3.2277	TATA-box	TATA	1163	4	-	Arabidopsis thaliana	core promoter element around -30 of transcription start
evm.model.chr3.2277	TATA-box	ATATAT	1205	6	-	Brassica napus	core promoter element around -30 of transcription start
evm.model.chr3.2277	TATA-box	TATA	1206	4	-	Arabidopsis thaliana	core promoter element around -30 of transcription start
evm.model.chr3.2277	TATA-box	TATACA	1210	6	-	Helianthus annuus	core promoter element around -30 of transcription start
evm.model.chr3.2277	TATA-box	TATA	1212	4	-	Arabidopsis thaliana	core promoter element around -30 of transcription start
evm.model.chr3.2277	TATA-box	ATATAT	1325	6	-	Brassica napus	core promoter element around -30 of transcription start
evm.model.chr3.2277	TATA-box	TATATA	1326	6	-	Arabidopsis thaliana	core promoter element around -30 of transcription start
evm.model.chr3.2277	TATA-box	ATATAT	1327	6	-	Brassica napus	core promoter element around -30 of transcription start
evm.model.chr3.2277	TATA-box	TATA	1328	4	-	Arabidopsis thaliana	core promoter element around -30 of transcription start
evm.model.chr3.2277	TATA-box	ATATAT	1490	6	-	Brassica napus	core promoter element around -30 of transcription start
evm.model.chr3.2277	TATA-box	TATATA	1491	6	-	Arabidopsis thaliana	core promoter element around -30 of transcription start
evm.model.chr3.2277	TATA-box	ATATAT	1492	6	-	Brassica napus	core promoter element around -30 of transcription start
evm.model.chr3.2277	TATA-box	TATA	1493	4	-	Arabidopsis thaliana	core promoter element around -30 of transcription start
evm.model.chr3.2277	TATA-box	ATATAT	1535	6	-	Brassica napus	core promoter element around -30 of transcription start
evm.model.chr3.2277	TATA-box	TATA	1536	4	-	Arabidopsis thaliana	core promoter element around -30 of transcription start
evm.model.chr3.2277	TATA-box	TATAAATA	1538	8	-	Daucus carota	core promoter element around -30 of transcription start
evm.model.chr3.2277	TATA-box	TATAAAT	1539	7	-	Brassica juncea	core promoter element around -30 of transcription start
evm.model.chr3.2277	TATA-box	TATAAA	1540	6	-	Helianthus annuus	core promoter element around -30 of transcription start
evm.model.chr3.2277	TATA-box	TATAA	1541	5	-	Arabidopsis thaliana	core promoter element around -30 of transcription start
evm.model.chr3.2277	TATA-box	TATA	1542	4	-	Arabidopsis thaliana	core promoter element around -30 of transcription start
evm.model.chr3.2277	TATA-box	TATA	1643	4	-	Arabidopsis thaliana	core promoter element around -30 of transcription start
evm.model.chr3.2277	TATA-box	ATTATA	1678	6	+	Brassica napus	core promoter element around -30 of transcription start
evm.model.chr3.2277	TATA-box	TATAA	1679	5	-	Arabidopsis thaliana	core promoter element around -30 of transcription start
evm.model.chr3.2277	TATA-box	TATA	1680	4	-	Arabidopsis thaliana	core promoter element around -30 of transcription start
evm.model.chr3.2277	TATA-box	ATTATA	1683	6	+	Brassica napus	core promoter element around -30 of transcription start
evm.model.chr3.2277	TATA-box	TATAA	1684	5	-	Arabidopsis thaliana	core promoter element around -30 of transcription start
evm.model.chr3.2277	TATA-box	TATA	1685	4	-	Arabidopsis thaliana	core promoter element around -30 of transcription start
evm.model.chr3.2277	TATA-box	TATATA	1874	6	-	Arabidopsis thaliana	core promoter element around -30 of transcription start
evm.model.chr3.2277	TATA-box	ATATAT	1875	6	-	Brassica napus	core promoter element around -30 of transcription start
evm.model.chr3.2277	TATA-box	TATA	1876	4	-	Arabidopsis thaliana	core promoter element around -30 of transcription start
evm.model.chr3.2277	TATA-box	ATATAT	1957	6	-	Brassica napus	core promoter element around -30 of transcription start
evm.model.chr3.2277	TATA-box	TATA	1958	4	-	Arabidopsis thaliana	core promoter element around -30 of transcription start
evm.model.chr3.2277	Unnamed__6	taTAAATATct	891	10	-	Zea mays
evm.model.chr3.2277	Unnamed__6	taTAAATATct	1535	10	-	Zea mays
evm.model.chr3.2277	W box	TTGACC	80	6	+	Arabidopsis thaliana
evm.model.chr3.2277	W box	TTGACC	98	6	-	Arabidopsis thaliana
evm.model.chr3.2277	W box	TTGACC	1134	6	-	Arabidopsis thaliana
evm.model.chr3.2277	W box	TTGACC	1461	6	-	Arabidopsis thaliana
evm.model.chr3.2277	STRE	AGGGG	49	5	-	Arabidopsis thaliana
evm.model.chr3.2277	ABRE	ACGTG	929	5	-	Arabidopsis thaliana	cis-acting element involved in the abscisic acid responsiveness
evm.model.chr3.2277	ABRE	ACGTG	1509	5	-	Arabidopsis thaliana	cis-acting element involved in the abscisic acid responsiveness
evm.model.chr3.2277	Unnamed__1	CGTGG	1996	5	-	Zea mays
evm.model.chr3.2277	TATA	TATAAAAT	1685	8	+	Arabidopsis thaliana
evm.model.chr3.389	P-box	CCTTTTG	1391	7	-	Oryza sativa	gibberellin-responsive element
evm.model.chr3.389	ARE	AAACCA	777	6	+	Zea mays	cis-acting regulatory element essential for the anaerobic induction
evm.model.chr3.389	ARE	AAACCA	1956	6	+	Zea mays	cis-acting regulatory element essential for the anaerobic induction
evm.model.chr3.389	G-box	ACACGTGGC	1510	9	+	Brassica napus	cis-acting regulatory element involved in light responsiveness
evm.model.chr3.389	G-box	CACGTG	1511	6	-	Arabidopsis thaliana	cis-acting regulatory element involved in light responsiveness
evm.model.chr3.389	CAAT-box	CAAT	42	4	+	Nicotiana glutinosa
evm.model.chr3.389	CAAT-box	CAAAT	48	5	-	Pisum sativum	common cis-acting element in promoter and enhancer regions
evm.model.chr3.389	CAAT-box	CAAAT	59	5	-	Pisum sativum	common cis-acting element in promoter and enhancer regions
evm.model.chr3.389	CAAT-box	CAAT	73	4	+	Nicotiana glutinosa
evm.model.chr3.389	CAAT-box	CAAAT	150	5	-	Pisum sativum	common cis-acting element in promoter and enhancer regions
evm.model.chr3.389	CAAT-box	CAAAT	174	5	+	Pisum sativum	common cis-acting element in promoter and enhancer regions
evm.model.chr3.389	CAAT-box	CAAT	221	4	-	Nicotiana glutinosa
evm.model.chr3.389	CAAT-box	CCAAT	276	5	+	Arabidopsis thaliana	common cis-acting element in promoter and enhancer regions
evm.model.chr3.389	CAAT-box	CAAT	277	4	+	Nicotiana glutinosa
evm.model.chr3.389	CAAT-box	CAAT	343	4	+	Nicotiana glutinosa
evm.model.chr3.389	CAAT-box	CAAT	421	4	+	Nicotiana glutinosa
evm.model.chr3.389	CAAT-box	CAAT	458	4	+	Nicotiana glutinosa
evm.model.chr3.389	CAAT-box	CCAAT	474	5	+	Arabidopsis thaliana	common cis-acting element in promoter and enhancer regions
evm.model.chr3.389	CAAT-box	CAAT	475	4	+	Nicotiana glutinosa
evm.model.chr3.389	CAAT-box	CAAAT	484	5	+	Pisum sativum	common cis-acting element in promoter and enhancer regions
evm.model.chr3.389	CAAT-box	CAAAT	607	5	-	Pisum sativum	common cis-acting element in promoter and enhancer regions
evm.model.chr3.389	CAAT-box	CAAT	620	4	-	Nicotiana glutinosa
evm.model.chr3.389	CAAT-box	CAAT	655	4	+	Nicotiana glutinosa
evm.model.chr3.389	CAAT-box	CCAAT	669	5	+	Arabidopsis thaliana	common cis-acting element in promoter and enhancer regions
evm.model.chr3.389	CAAT-box	CAAT	670	4	+	Nicotiana glutinosa
evm.model.chr3.389	CAAT-box	CAAT	674	4	+	Nicotiana glutinosa
evm.model.chr3.389	CAAT-box	CAAAT	699	5	-	Pisum sativum	common cis-acting element in promoter and enhancer regions
evm.model.chr3.389	CAAT-box	CCAAT	760	5	+	Arabidopsis thaliana	common cis-acting element in promoter and enhancer regions
evm.model.chr3.389	CAAT-box	CAAT	761	4	+	Nicotiana glutinosa
evm.model.chr3.389	CAAT-box	CAAT	765	4	+	Nicotiana glutinosa
evm.model.chr3.389	CAAT-box	CAAAT	813	5	+	Pisum sativum	common cis-acting element in promoter and enhancer regions
evm.model.chr3.389	CAAT-box	CAAAT	826	5	+	Pisum sativum	common cis-acting element in promoter and enhancer regions
evm.model.chr3.389	CAAT-box	CCAAT	838	5	+	Arabidopsis thaliana	common cis-acting element in promoter and enhancer regions
evm.model.chr3.389	CAAT-box	CAAT	839	4	+	Nicotiana glutinosa
evm.model.chr3.389	CAAT-box	TGCCAAC	845	7	-	Petunia hybrida	common cis-acting element in promoter and enhancer regions
evm.model.chr3.389	CAAT-box	CAAAT	924	5	-	Pisum sativum	common cis-acting element in promoter and enhancer regions
evm.model.chr3.389	CAAT-box	CAAT	1047	4	+	Nicotiana glutinosa
evm.model.chr3.389	CAAT-box	CCAAT	1055	5	+	Arabidopsis thaliana	common cis-acting element in promoter and enhancer regions
evm.model.chr3.389	CAAT-box	CAAT	1056	4	+	Nicotiana glutinosa
evm.model.chr3.389	CAAT-box	CAAT	1101	4	-	Nicotiana glutinosa
evm.model.chr3.389	CAAT-box	CAAT	1142	4	-	Nicotiana glutinosa
evm.model.chr3.389	CAAT-box	CCAAT	1177	5	+	Arabidopsis thaliana	common cis-acting element in promoter and enhancer regions
evm.model.chr3.389	CAAT-box	CAAT	1178	4	+	Nicotiana glutinosa
evm.model.chr3.389	CAAT-box	CAAT	1292	4	-	Nicotiana glutinosa
evm.model.chr3.389	CAAT-box	CAAT	1365	4	-	Nicotiana glutinosa
evm.model.chr3.389	CAAT-box	CAAT	1401	4	-	Nicotiana glutinosa
evm.model.chr3.389	CAAT-box	CAAT	1420	4	-	Nicotiana glutinosa
evm.model.chr3.389	CAAT-box	CAAT	1436	4	+	Nicotiana glutinosa
evm.model.chr3.389	CAAT-box	CAAAT	1543	5	+	Pisum sativum	common cis-acting element in promoter and enhancer regions
evm.model.chr3.389	CAAT-box	CAAT	1546	4	-	Nicotiana glutinosa
evm.model.chr3.389	CAAT-box	CAAT	1605	4	+	Nicotiana glutinosa
evm.model.chr3.389	CAAT-box	CAAT	1611	4	+	Nicotiana glutinosa
evm.model.chr3.389	CAAT-box	CCCAATTT	1876	8	+	Arabidopsis thaliana	common cis-acting element in promoter and enhancer regions
evm.model.chr3.389	CAAT-box	CCAAT	1877	5	+	Arabidopsis thaliana	common cis-acting element in promoter and enhancer regions
evm.model.chr3.389	CAAT-box	CAAT	1878	4	+	Nicotiana glutinosa
evm.model.chr3.389	CAAT-box	CAAT	1917	4	-	Nicotiana glutinosa
evm.model.chr3.389	CAAT-box	CAAT	1983	4	+	Nicotiana glutinosa
evm.model.chr3.389	CAAT-box	CAAAT	1989	5	+	Pisum sativum	common cis-acting element in promoter and enhancer regions
evm.model.chr3.389	CAAT-box	CAAAT	1996	5	+	Pisum sativum	common cis-acting element in promoter and enhancer regions
evm.model.chr3.389	CAAT-box	CCAAT	2002	5	+	Arabidopsis thaliana	common cis-acting element in promoter and enhancer regions
evm.model.chr3.389	CAAT-box	CAAT	2003	4	+	Nicotiana glutinosa
evm.model.chr3.389	Box 4	ATTAAT	162	6	+	Petroselinum crispum	part of a conserved DNA module involved in light responsiveness
evm.model.chr3.389	I-box	gGATAAGGTG	268	10	-	Zea mays	part of a light responsive element
evm.model.chr3.389	I-box	cCATATCCAAT	270	10	+	Flaveria trinervia	part of a light responsive element
evm.model.chr3.389	LAMP-element	CCTTATCCA	270	9	+	Spinacia oleracea	part of a light responsive element
evm.model.chr3.389	AT~TATA-box	TATATA	1738	6	-	Arabidopsis thaliana
evm.model.chr3.389	GT1-motif	GGTTAA	1019	6	+	Arabidopsis thaliana	light responsive element
evm.model.chr3.389	GT1-motif	GGTTAA	1484	6	+	Arabidopsis thaliana	light responsive element
evm.model.chr3.389	G-Box	CACGTG	1511	6	-	Pisum sativum	cis-acting regulatory element involved in light responsiveness
evm.model.chr3.389	MYC	CATTTG	47	6	+	Arabidopsis thaliana
evm.model.chr3.389	MYC	CATTTG	149	6	+	Arabidopsis thaliana
evm.model.chr3.389	MYC	CATTTG	174	6	-	Arabidopsis thaliana
evm.model.chr3.389	MYC	CATTTG	698	6	+	Arabidopsis thaliana
evm.model.chr3.389	MYC	CATTTG	826	6	-	Arabidopsis thaliana
evm.model.chr3.389	MYC	CATTTG	923	6	+	Arabidopsis thaliana
evm.model.chr3.389	MYC	CATGTG	1107	6	+	Arabidopsis thaliana
evm.model.chr3.389	ERE	ATTTTAAA	770	8	+	Nicotiana glutinos
evm.model.chr3.389	MYB	CAACCA	281	6	+	Arabidopsis thaliana
evm.model.chr3.389	GCN4_motif	TGAGTCA	260	7	-	Oryza sativa	cis-regulatory element involved in endosperm expression
evm.model.chr3.389	GCN4_motif	TGAGTCA	956	7	+	Oryza sativa	cis-regulatory element involved in endosperm expression
evm.model.chr3.389	AAGAA-motif	GAAAGAA	1635	7	+	Avena sativa
evm.model.chr3.389	AAGAA-motif	GAAAGAA	1760	7	+	Avena sativa
evm.model.chr3.389	Unnamed__4	CTCC	96	4	-	Petroselinum hortense
evm.model.chr3.389	Unnamed__4	CTCC	331	4	-	Petroselinum hortense
evm.model.chr3.389	Unnamed__4	CTCC	413	4	-	Petroselinum hortense
evm.model.chr3.389	Unnamed__4	CTCC	463	4	+	Petroselinum hortense
evm.model.chr3.389	Unnamed__4	CTCC	646	4	-	Petroselinum hortense
evm.model.chr3.389	Unnamed__4	CTCC	930	4	+	Petroselinum hortense
evm.model.chr3.389	Unnamed__4	CTCC	1135	4	+	Petroselinum hortense
evm.model.chr3.389	Unnamed__4	CTCC	1352	4	+	Petroselinum hortense
evm.model.chr3.389	Unnamed__4	CTCC	1372	4	+	Petroselinum hortense
evm.model.chr3.389	Unnamed__4	CTCC	1454	4	+	Petroselinum hortense
evm.model.chr3.389	Unnamed__4	CTCC	1457	4	+	Petroselinum hortense
evm.model.chr3.389	Unnamed__4	CTCC	1625	4	-	Petroselinum hortense
evm.model.chr3.389	Unnamed__4	CTCC	1692	4	-	Petroselinum hortense
evm.model.chr3.389	Unnamed__4	CTCC	1777	4	-	Petroselinum hortense
evm.model.chr3.389	Unnamed__4	CTCC	1789	4	-	Petroselinum hortense
evm.model.chr3.389	Unnamed__4	CTCC	1859	4	+	Petroselinum hortense
evm.model.chr3.389	TCCC-motif	TCTCCCT	329	7	-	Spinacia oleracea	part of a light responsive element
evm.model.chr3.389	TATA-box	TATACA	32	6	-	Helianthus annuus	core promoter element around -30 of transcription start
evm.model.chr3.389	TATA-box	TATA	34	4	+	Arabidopsis thaliana	core promoter element around -30 of transcription start
evm.model.chr3.389	TATA-box	ATTATA	115	6	+	Brassica napus	core promoter element around -30 of transcription start
evm.model.chr3.389	TATA-box	TATAA	116	5	-	Arabidopsis thaliana	core promoter element around -30 of transcription start
evm.model.chr3.389	TATA-box	TATA	117	4	+	Arabidopsis thaliana	core promoter element around -30 of transcription start
evm.model.chr3.389	TATA-box	ATTATA	286	6	+	Brassica napus	core promoter element around -30 of transcription start
evm.model.chr3.389	TATA-box	TATAA	287	5	-	Arabidopsis thaliana	core promoter element around -30 of transcription start
evm.model.chr3.389	TATA-box	TATA	288	4	+	Arabidopsis thaliana	core promoter element around -30 of transcription start
evm.model.chr3.389	TATA-box	TATA	373	4	+	Arabidopsis thaliana	core promoter element around -30 of transcription start
evm.model.chr3.389	TATA-box	TATA	399	4	+	Arabidopsis thaliana	core promoter element around -30 of transcription start
evm.model.chr3.389	TATA-box	TATA	468	4	+	Arabidopsis thaliana	core promoter element around -30 of transcription start
evm.model.chr3.389	TATA-box	ATATAT	603	6	+	Brassica napus	core promoter element around -30 of transcription start
evm.model.chr3.389	TATA-box	TATA	604	4	+	Arabidopsis thaliana	core promoter element around -30 of transcription start
evm.model.chr3.389	TATA-box	TATA	979	4	+	Arabidopsis thaliana	core promoter element around -30 of transcription start
evm.model.chr3.389	TATA-box	TATACA	984	6	-	Helianthus annuus	core promoter element around -30 of transcription start
evm.model.chr3.389	TATA-box	TATA	986	4	+	Arabidopsis thaliana	core promoter element around -30 of transcription start
evm.model.chr3.389	TATA-box	ATATAA	1002	6	+	Brassica oleracea	core promoter element around -30 of transcription start
evm.model.chr3.389	TATA-box	TATA	1003	4	+	Arabidopsis thaliana	core promoter element around -30 of transcription start
evm.model.chr3.389	TATA-box	TATACA	1095	6	-	Helianthus annuus	core promoter element around -30 of transcription start
evm.model.chr3.389	TATA-box	TATA	1097	4	-	Arabidopsis thaliana	core promoter element around -30 of transcription start
evm.model.chr3.389	TATA-box	TATA	1327	4	-	Arabidopsis thaliana	core promoter element around -30 of transcription start
evm.model.chr3.389	TATA-box	TATTTAAA	1532	8	-	Arabidopsis thaliana	core promoter element around -30 of transcription start
evm.model.chr3.389	TATA-box	TATA	1721	4	-	Arabidopsis thaliana	core promoter element around -30 of transcription start
evm.model.chr3.389	TATA-box	TATATA	1738	6	-	Arabidopsis thaliana	core promoter element around -30 of transcription start
evm.model.chr3.389	TATA-box	TATA	1740	4	-	Arabidopsis thaliana	core promoter element around -30 of transcription start
evm.model.chr3.389	TATA-box	ATTATA	1849	6	+	Brassica napus	core promoter element around -30 of transcription start
evm.model.chr3.389	TATA-box	TATAA	1850	5	-	Arabidopsis thaliana	core promoter element around -30 of transcription start
evm.model.chr3.389	TATA-box	TATA	1851	4	-	Arabidopsis thaliana	core promoter element around -30 of transcription start
evm.model.chr3.389	TATA-box	ccTATAAAaa	1862	9	+	Arabidopsis thaliana	core promoter element around -30 of transcription start
evm.model.chr3.389	TGACG-motif	TGACG	1540	5	-	Hordeum vulgare	cis-acting regulatory element involved in the MeJA-responsiveness
evm.model.chr3.389	CGTCA-motif	CGTCA	1540	5	+	Hordeum vulgare	cis-acting regulatory element involved in the MeJA-responsiveness
evm.model.chr3.389	as-1	TGACG	1540	5	-	Arabidopsis thaliana
evm.model.chr3.389	RY-element	CATGCATG	498	8	+	Helianthus annuus	cis-acting regulatory element involved in seed-specific regulation
evm.model.chr3.389	STRE	AGGGG	98	5	+	Arabidopsis thaliana
evm.model.chr3.389	STRE	AGGGG	225	5	-	Arabidopsis thaliana
evm.model.chr3.389	STRE	AGGGG	915	5	-	Arabidopsis thaliana
evm.model.chr3.389	STRE	AGGGG	1354	5	-	Arabidopsis thaliana
evm.model.chr3.389	STRE	AGGGG	1641	5	+	Arabidopsis thaliana
evm.model.chr3.389	W box	TTGACC	514	6	+	Arabidopsis thaliana
evm.model.chr3.389	W box	TTGACC	1248	6	-	Arabidopsis thaliana
evm.model.chr3.389	AT-rich element	ATAGAAATCAA	1461	10	-	Glycine max	binding site of AT-rich DNA binding protein (ATBP-1)
evm.model.chr3.389	ABRE	GACACGTGGC	1509	9	+	Triticum aestivum	cis-acting element involved in the abscisic acid responsiveness
evm.model.chr3.389	ABRE	CACGTG	1511	6	-	Arabidopsis thaliana	cis-acting element involved in the abscisic acid responsiveness
evm.model.chr3.389	ABRE	ACGTG	1512	5	+	Arabidopsis thaliana	cis-acting element involved in the abscisic acid responsiveness
evm.model.chr3.389	GATA-motif	GATAGGA	964	7	+	Arabidopsis thaliana	part of a light responsive element
evm.model.chr3.389	Unnamed__1	CGTGG	1513	5	+	Zea mays
evm.model.chr3.389	AC-II	CCACCAACCCCC	1643	11	-	Phaseolus vulgaris
evm.model.chr3.389	AP-1	TGAGTTAG	504	8	+	Arabidopsis thaliana
evm.model.chr3.676	CAAT-box	CAAT	170	4	-	Nicotiana glutinosa
evm.model.chr3.676	CAAT-box	CAAT	186	4	+	Nicotiana glutinosa
evm.model.chr3.676	CAAT-box	CAAT	292	4	-	Nicotiana glutinosa
evm.model.chr3.676	CAAT-box	CAAT	343	4	-	Nicotiana glutinosa
evm.model.chr3.676	CAAT-box	CAAAT	347	5	+	Pisum sativum	common cis-acting element in promoter and enhancer regions
evm.model.chr3.676	CAAT-box	CAAT	472	4	+	Nicotiana glutinosa
evm.model.chr3.676	CAAT-box	CAAT	490	4	-	Nicotiana glutinosa
evm.model.chr3.676	CAAT-box	CAAT	496	4	+	Nicotiana glutinosa
evm.model.chr3.676	CAAT-box	CAAAT	498	5	-	Pisum sativum	common cis-acting element in promoter and enhancer regions
evm.model.chr3.676	CAAT-box	AGCTCAATTTCA	551	11	-	Daucus carota	common cis-acting element in promoter and enhancer regions
evm.model.chr3.676	CAAT-box	CCAAT	572	5	-	Arabidopsis thaliana	common cis-acting element in promoter and enhancer regions
evm.model.chr3.676	CAAT-box	CAAT	670	4	-	Nicotiana glutinosa
evm.model.chr3.676	CAAT-box	CAAT	731	4	+	Nicotiana glutinosa
evm.model.chr3.676	CAAT-box	CAAAT	736	5	-	Pisum sativum	common cis-acting element in promoter and enhancer regions
evm.model.chr3.676	CAAT-box	CAAAT	753	5	-	Pisum sativum	common cis-acting element in promoter and enhancer regions
evm.model.chr3.676	CAAT-box	CCCAATTT	782	8	-	Arabidopsis thaliana	common cis-acting element in promoter and enhancer regions
evm.model.chr3.676	CAAT-box	CCAAT	784	5	-	Arabidopsis thaliana	common cis-acting element in promoter and enhancer regions
evm.model.chr3.676	CAAT-box	CAAT	792	4	-	Nicotiana glutinosa
evm.model.chr3.676	CAAT-box	CAAT	798	4	+	Nicotiana glutinosa
evm.model.chr3.676	CAAT-box	CAAT	805	4	-	Nicotiana glutinosa
evm.model.chr3.676	CAAT-box	CAAAT	855	5	-	Pisum sativum	common cis-acting element in promoter and enhancer regions
evm.model.chr3.676	CAAT-box	CCAAT	896	5	-	Arabidopsis thaliana	common cis-acting element in promoter and enhancer regions
evm.model.chr3.676	CAAT-box	CAAT	910	4	-	Nicotiana glutinosa
evm.model.chr3.676	CAAT-box	CAAT	918	4	+	Nicotiana glutinosa
evm.model.chr3.676	CAAT-box	CAAT	1047	4	+	Nicotiana glutinosa
evm.model.chr3.676	CAAT-box	CAAT	1078	4	+	Nicotiana glutinosa
evm.model.chr3.676	CAAT-box	CAAT	1146	4	+	Nicotiana glutinosa
evm.model.chr3.676	CAAT-box	CAAAT	1237	5	-	Pisum sativum	common cis-acting element in promoter and enhancer regions
evm.model.chr3.676	CAAT-box	CAAT	1256	4	-	Nicotiana glutinosa
evm.model.chr3.676	CAAT-box	CAAT	1263	4	-	Nicotiana glutinosa
evm.model.chr3.676	CAAT-box	CAAT	1372	4	-	Nicotiana glutinosa
evm.model.chr3.676	CAAT-box	CAAT	1391	4	-	Nicotiana glutinosa
evm.model.chr3.676	CAAT-box	CCAAT	1402	5	-	Arabidopsis thaliana	common cis-acting element in promoter and enhancer regions
evm.model.chr3.676	CAAT-box	CAAT	1453	4	-	Nicotiana glutinosa
evm.model.chr3.676	CAAT-box	CCAAT	1479	5	-	Arabidopsis thaliana	common cis-acting element in promoter and enhancer regions
evm.model.chr3.676	CAAT-box	CAAT	1605	4	-	Nicotiana glutinosa
evm.model.chr3.676	CAAT-box	CAAAT	1673	5	-	Pisum sativum	common cis-acting element in promoter and enhancer regions
evm.model.chr3.676	CAAT-box	CAAAT	1680	5	-	Pisum sativum	common cis-acting element in promoter and enhancer regions
evm.model.chr3.676	CAAT-box	CCAAT	1725	5	-	Arabidopsis thaliana	common cis-acting element in promoter and enhancer regions
evm.model.chr3.676	CAAT-box	TGCCAAC	1803	7	-	Petunia hybrida	common cis-acting element in promoter and enhancer regions
evm.model.chr3.676	CAAT-box	CAAT	1809	4	-	Nicotiana glutinosa
evm.model.chr3.676	CAAT-box	CAAAT	1828	5	+	Pisum sativum	common cis-acting element in promoter and enhancer regions
evm.model.chr3.676	CAAT-box	CAAT	1864	4	-	Nicotiana glutinosa
evm.model.chr3.676	CAAT-box	CAAAT	1883	5	-	Pisum sativum	common cis-acting element in promoter and enhancer regions
evm.model.chr3.676	CAAT-box	CAAAT	1917	5	-	Pisum sativum	common cis-acting element in promoter and enhancer regions
evm.model.chr3.676	CAAT-box	CAAT	1961	4	-	Nicotiana glutinosa
evm.model.chr3.676	ATCT-motif	AATCTAATCC	1168	9	+	Pisum sativum	part of a conserved DNA module involved in light responsiveness
evm.model.chr3.676	G-box	CACGTG	1542	6	-	Arabidopsis thaliana	cis-acting regulatory element involved in light responsiveness
evm.model.chr3.676	ARE	AAACCA	392	6	-	Zea mays	cis-acting regulatory element essential for the anaerobic induction
evm.model.chr3.676	ARE	AAACCA	1298	6	-	Zea mays	cis-acting regulatory element essential for the anaerobic induction
evm.model.chr3.676	WRE3	CCACCT	822	6	-	Pisum sativum
evm.model.chr3.676	WRE3	CCACCT	999	6	-	Pisum sativum
evm.model.chr3.676	AT~TATA-box	TATATAAA	1016	8	-	Arabidopsis thaliana
evm.model.chr3.676	AT~TATA-box	TATATA	1018	6	-	Arabidopsis thaliana
evm.model.chr3.676	CTAG-motif	ACTAGCAGAA	1892	9	-	Avena sativa
evm.model.chr3.676	AuxRR-core	GGTCCAT	899	7	+	Nicotiana tabacum	cis-acting regulatory element involved in auxin responsiveness
evm.model.chr3.676	I-box	AAGATAAGGCT	428	10	+	Gossypium hirsutum	part of a light responsive element
evm.model.chr3.676	LAMP-element	CTTTATCA	1781	8	-	Pisum sativum	part of a light responsive element
evm.model.chr3.676	Box 4	ATTAAT	1352	6	-	Petroselinum crispum	part of a conserved DNA module involved in light responsiveness
evm.model.chr3.676	Box 4	ATTAAT	1744	6	-	Petroselinum crispum	part of a conserved DNA module involved in light responsiveness
evm.model.chr3.676	TCA-element	CCATCTTTTT	864	9	-	Nicotiana tabacum	cis-acting element involved in salicylic acid responsiveness
evm.model.chr3.676	MYB	CAACAG	61	6	-	Arabidopsis thaliana
evm.model.chr3.676	MYB	CAACCA	1712	6	-	Arabidopsis thaliana
evm.model.chr3.676	MYB	CAACAG	1801	6	-	Arabidopsis thaliana
evm.model.chr3.676	MYB	TAACCA	1907	6	-	Arabidopsis thaliana
evm.model.chr3.676	MYB-like sequence	TAACCA	1907	6	-	Arabidopsis thaliana
evm.model.chr3.676	box S	AGCCACC	316	7	-	Arabidopsis thaliana
evm.model.chr3.676	MYC	CATGTG	623	6	-	Arabidopsis thaliana
evm.model.chr3.676	MYC	CATTTG	735	6	+	Arabidopsis thaliana
evm.model.chr3.676	MYC	CATTTG	1679	6	+	Arabidopsis thaliana
evm.model.chr3.676	G-Box	CACGTG	1542	6	-	Pisum sativum	cis-acting regulatory element involved in light responsiveness
evm.model.chr3.676	circadian	CAAAGATATC	1307	9	-	Lycopersicon esculentum	cis-acting regulatory element involved in circadian control
evm.model.chr3.676	Unnamed__2	CCCCGG	81	6	-	Zea mays
evm.model.chr3.676	AAGAA-motif	GAAAGAA	1214	7	+	Avena sativa
evm.model.chr3.676	AAGAA-motif	GAAAGAA	1753	7	+	Avena sativa
evm.model.chr3.676	AAGAA-motif	gGTAAAGAAA	1942	10	+	Avena sativa
evm.model.chr3.676	Unnamed__4	CTCC	28	4	-	Petroselinum hortense
evm.model.chr3.676	Unnamed__4	CTCC	510	4	-	Petroselinum hortense
evm.model.chr3.676	Unnamed__4	CTCC	714	4	-	Petroselinum hortense
evm.model.chr3.676	Unnamed__4	CTCC	931	4	-	Petroselinum hortense
evm.model.chr3.676	Unnamed__4	CTCC	1003	4	-	Petroselinum hortense
evm.model.chr3.676	Unnamed__4	CTCC	1059	4	-	Petroselinum hortense
evm.model.chr3.676	Unnamed__4	CTCC	1463	4	+	Petroselinum hortense
evm.model.chr3.676	Unnamed__4	CTCC	1564	4	+	Petroselinum hortense
evm.model.chr3.676	Unnamed__4	CTCC	1568	4	+	Petroselinum hortense
evm.model.chr3.676	Unnamed__4	CTCC	1577	4	+	Petroselinum hortense
evm.model.chr3.676	Unnamed__4	CTCC	1633	4	-	Petroselinum hortense
evm.model.chr3.676	Unnamed__4	CTCC	1769	4	-	Petroselinum hortense
evm.model.chr3.676	Unnamed__4	CTCC	1939	4	-	Petroselinum hortense
evm.model.chr3.676	Unnamed__4	CTCC	1952	4	-	Petroselinum hortense
evm.model.chr3.676	WUN-motif	AAATTTCCT	850	9	-	Brassica oleracea	wound-responsive element
evm.model.chr3.676	WUN-motif	AAATTACT	1409	8	-	Nicotiana glutinosa
evm.model.chr3.676	CGTCA-motif	CGTCA	245	5	+	Hordeum vulgare	cis-acting regulatory element involved in the MeJA-responsiveness
evm.model.chr3.676	CGTCA-motif	CGTCA	1087	5	-	Hordeum vulgare	cis-acting regulatory element involved in the MeJA-responsiveness
evm.model.chr3.676	TGACG-motif	TGACG	245	5	-	Hordeum vulgare	cis-acting regulatory element involved in the MeJA-responsiveness
evm.model.chr3.676	TGACG-motif	TGACG	1087	5	+	Hordeum vulgare	cis-acting regulatory element involved in the MeJA-responsiveness
evm.model.chr3.676	TATA-box	TACAAAA	252	7	-	Oryza sativa	core promoter element around -30 of transcription start
evm.model.chr3.676	TATA-box	ATATAT	269	6	+	Brassica napus	core promoter element around -30 of transcription start
evm.model.chr3.676	TATA-box	TATA	270	4	+	Arabidopsis thaliana	core promoter element around -30 of transcription start
evm.model.chr3.676	TATA-box	TATA	366	4	+	Arabidopsis thaliana	core promoter element around -30 of transcription start
evm.model.chr3.676	TATA-box	TACAAAA	420	7	-	Oryza sativa	core promoter element around -30 of transcription start
evm.model.chr3.676	TATA-box	TATA	609	4	+	Arabidopsis thaliana	core promoter element around -30 of transcription start
evm.model.chr3.676	TATA-box	TATA	819	4	+	Arabidopsis thaliana	core promoter element around -30 of transcription start
evm.model.chr3.676	TATA-box	taTATAAAtc	1014	9	-	Arabidopsis thaliana	core promoter element around -30 of transcription start
evm.model.chr3.676	TATA-box	TATAAAA	1015	7	-	Pisum sativum	core promoter element around -30 of transcription start
evm.model.chr3.676	TATA-box	TATAAA	1016	6	-	Helianthus annuus	core promoter element around -30 of transcription start
evm.model.chr3.676	TATA-box	TATATAA	1017	7	-	Arabidopsis thaliana	core promoter element around -30 of transcription start
evm.model.chr3.676	TATA-box	TATATA	1018	6	-	Arabidopsis thaliana	core promoter element around -30 of transcription start
evm.model.chr3.676	TATA-box	ATATAT	1019	6	-	Brassica napus	core promoter element around -30 of transcription start
evm.model.chr3.676	TATA-box	TATA	1020	4	-	Arabidopsis thaliana	core promoter element around -30 of transcription start
evm.model.chr3.676	TATA-box	TACAAAA	1190	7	-	Oryza sativa	core promoter element around -30 of transcription start
evm.model.chr3.676	TATA-box	TATAAAT	1686	7	-	Brassica juncea	core promoter element around -30 of transcription start
evm.model.chr3.676	TATA-box	TATAAA	1687	6	-	Helianthus annuus	core promoter element around -30 of transcription start
evm.model.chr3.676	TATA-box	TATAA	1688	5	-	Arabidopsis thaliana	core promoter element around -30 of transcription start
evm.model.chr3.676	TATA-box	TATA	1689	4	-	Arabidopsis thaliana	core promoter element around -30 of transcription start
evm.model.chr3.676	TATA-box	TATAAATA	1737	8	-	Daucus carota	core promoter element around -30 of transcription start
evm.model.chr3.676	TATA-box	TATAAAT	1738	7	-	Brassica juncea	core promoter element around -30 of transcription start
evm.model.chr3.676	TATA-box	TATAAA	1739	6	-	Helianthus annuus	core promoter element around -30 of transcription start
evm.model.chr3.676	TATA-box	TATAA	1740	5	-	Arabidopsis thaliana	core promoter element around -30 of transcription start
evm.model.chr3.676	TATA-box	TATA	1741	4	-	Arabidopsis thaliana	core promoter element around -30 of transcription start
evm.model.chr3.676	TATA-box	ccTATAAAaa	1789	9	-	Arabidopsis thaliana	core promoter element around -30 of transcription start
evm.model.chr3.676	CAT-box	GCCACT	1870	6	-	Arabidopsis thaliana	cis-acting regulatory element related to meristem expression
evm.model.chr3.676	Myb-binding site	CAACAG	61	6	-	Nicotiana tabacum
evm.model.chr3.676	Myb-binding site	CAACAG	1801	6	-	Nicotiana tabacum
evm.model.chr3.676	STRE	AGGGG	370	5	+	Arabidopsis thaliana
evm.model.chr3.676	STRE	AGGGG	1625	5	+	Arabidopsis thaliana
evm.model.chr3.676	as-1	TGACG	245	5	-	Arabidopsis thaliana
evm.model.chr3.676	as-1	TGACG	1087	5	+	Arabidopsis thaliana
evm.model.chr3.676	TCT-motif	TCTTAC	256	6	-	Arabidopsis thaliana	part of a light responsive element
evm.model.chr3.676	TCT-motif	TCTTAC	594	6	+	Arabidopsis thaliana	part of a light responsive element
evm.model.chr3.676	TCT-motif	TCTTAC	760	6	+	Arabidopsis thaliana	part of a light responsive element
evm.model.chr3.676	Unnamed__1	CGTGG	91	5	-	Zea mays
evm.model.chr3.676	AC-II	TCACCAACCCCC	1626	11	-	Populus tremuloides
evm.model.chr3.676	ABRE	CACGTG	1542	6	-	Arabidopsis thaliana	cis-acting element involved in the abscisic acid responsiveness
evm.model.chr3.676	ABRE	ACGTG	1543	5	+	Arabidopsis thaliana	cis-acting element involved in the abscisic acid responsiveness
evm.model.chr3.676	Sp1	GGGCGG	533	6	+	Oryza sativa	light responsive element
evm.model.chr5.1382	TCCC-motif	TCTCCCT	335	7	-	Spinacia oleracea	part of a light responsive element
evm.model.chr5.1382	MYB recognition site	CCGTTG	1782	6	+	Arabidopsis thaliana
evm.model.chr5.1382	Box II	ACACGTAGA	1654	9	-	Arabidopsis thaliana	part of a light responsive element
evm.model.chr5.1382	Unnamed__4	CTCC	101	4	-	Petroselinum hortense
evm.model.chr5.1382	Unnamed__4	CTCC	128	4	-	Petroselinum hortense
evm.model.chr5.1382	Unnamed__4	CTCC	176	4	+	Petroselinum hortense
evm.model.chr5.1382	Unnamed__4	CTCC	337	4	-	Petroselinum hortense
evm.model.chr5.1382	Unnamed__4	CTCC	530	4	-	Petroselinum hortense
evm.model.chr5.1382	Unnamed__4	CTCC	862	4	-	Petroselinum hortense
evm.model.chr5.1382	Unnamed__4	CTCC	1091	4	-	Petroselinum hortense
evm.model.chr5.1382	Unnamed__4	CTCC	1193	4	+	Petroselinum hortense
evm.model.chr5.1382	Unnamed__4	CTCC	1203	4	+	Petroselinum hortense
evm.model.chr5.1382	Unnamed__4	CTCC	1667	4	+	Petroselinum hortense
evm.model.chr5.1382	Unnamed__4	CTCC	1763	4	+	Petroselinum hortense
evm.model.chr5.1382	MYC	CATTTG	96	6	+	Arabidopsis thaliana
evm.model.chr5.1382	MYC	CATTTG	463	6	+	Arabidopsis thaliana
evm.model.chr5.1382	MYC	CAATTG	1115	6	-	Arabidopsis thaliana
evm.model.chr5.1382	MYC	CATGTG	1128	6	+	Arabidopsis thaliana
evm.model.chr5.1382	MYC	CAATTG	1682	6	-	Arabidopsis thaliana
evm.model.chr5.1382	MYC	CAATTG	1706	6	-	Arabidopsis thaliana
evm.model.chr5.1382	MYC	CATTTG	1876	6	-	Arabidopsis thaliana
evm.model.chr5.1382	MYB-like sequence	TAACCA	282	6	-	Arabidopsis thaliana
evm.model.chr5.1382	MYB-like sequence	TAACCA	467	6	-	Arabidopsis thaliana
evm.model.chr5.1382	MYB	TAACCA	282	6	-	Arabidopsis thaliana
evm.model.chr5.1382	MYB	TAACCA	467	6	-	Arabidopsis thaliana
evm.model.chr5.1382	MYB	CAACAG	1560	6	+	Arabidopsis thaliana
evm.model.chr5.1382	Myc	TCTCTTA	1373	7	+	Arabidopsis thaliana
evm.model.chr5.1382	AT~TATA-box	TATATA	1014	6	-	Arabidopsis thaliana
evm.model.chr5.1382	TCA-element	CCATCTTTTT	1844	9	-	Nicotiana tabacum	cis-acting element involved in salicylic acid responsiveness
evm.model.chr5.1382	TCA-element	CCATCTTTTT	1931	9	+	Nicotiana tabacum	cis-acting element involved in salicylic acid responsiveness
evm.model.chr5.1382	Box 4	ATTAAT	1270	6	-	Petroselinum crispum	part of a conserved DNA module involved in light responsiveness
evm.model.chr5.1382	DRE core	GCCGAC	1742	6	+	Arabidopsis thaliana
evm.model.chr5.1382	CAAT-box	CAAT	92	4	-	Nicotiana glutinosa
evm.model.chr5.1382	CAAT-box	CAAAT	97	5	-	Pisum sativum	common cis-acting element in promoter and enhancer regions
evm.model.chr5.1382	CAAT-box	CAAT	161	4	-	Nicotiana glutinosa
evm.model.chr5.1382	CAAT-box	CAAT	201	4	+	Nicotiana glutinosa
evm.model.chr5.1382	CAAT-box	CAAAT	213	5	+	Pisum sativum	common cis-acting element in promoter and enhancer regions
evm.model.chr5.1382	CAAT-box	CCAAT	247	5	+	Arabidopsis thaliana	common cis-acting element in promoter and enhancer regions
evm.model.chr5.1382	CAAT-box	CAAT	248	4	+	Nicotiana glutinosa
evm.model.chr5.1382	CAAT-box	CAAT	262	4	-	Nicotiana glutinosa
evm.model.chr5.1382	CAAT-box	CAAT	291	4	-	Nicotiana glutinosa
evm.model.chr5.1382	CAAT-box	CAAT	383	4	-	Nicotiana glutinosa
evm.model.chr5.1382	CAAT-box	CAAT	399	4	+	Nicotiana glutinosa
evm.model.chr5.1382	CAAT-box	CAAT	440	4	-	Nicotiana glutinosa
evm.model.chr5.1382	CAAT-box	CAAAT	464	5	-	Pisum sativum	common cis-acting element in promoter and enhancer regions
evm.model.chr5.1382	CAAT-box	CAAAT	505	5	-	Pisum sativum	common cis-acting element in promoter and enhancer regions
evm.model.chr5.1382	CAAT-box	CCAAT	570	5	-	Arabidopsis thaliana	common cis-acting element in promoter and enhancer regions
evm.model.chr5.1382	CAAT-box	CCAAT	620	5	-	Arabidopsis thaliana	common cis-acting element in promoter and enhancer regions
evm.model.chr5.1382	CAAT-box	CAAT	646	4	+	Nicotiana glutinosa
evm.model.chr5.1382	CAAT-box	CAAT	691	4	+	Nicotiana glutinosa
evm.model.chr5.1382	CAAT-box	CAAT	721	4	-	Nicotiana glutinosa
evm.model.chr5.1382	CAAT-box	CAAT	745	4	-	Nicotiana glutinosa
evm.model.chr5.1382	CAAT-box	CAAT	799	4	-	Nicotiana glutinosa
evm.model.chr5.1382	CAAT-box	CAAAT	839	5	+	Pisum sativum	common cis-acting element in promoter and enhancer regions
evm.model.chr5.1382	CAAT-box	CAAT	910	4	-	Nicotiana glutinosa
evm.model.chr5.1382	CAAT-box	CAAT	919	4	-	Nicotiana glutinosa
evm.model.chr5.1382	CAAT-box	CAAT	956	4	-	Nicotiana glutinosa
evm.model.chr5.1382	CAAT-box	CAAT	1062	4	-	Nicotiana glutinosa
evm.model.chr5.1382	CAAT-box	CAAT	1077	4	-	Nicotiana glutinosa
evm.model.chr5.1382	CAAT-box	CAAT	1083	4	-	Nicotiana glutinosa
evm.model.chr5.1382	CAAT-box	CAAT	1115	4	+	Nicotiana glutinosa
evm.model.chr5.1382	CAAT-box	CAAT	1117	4	-	Nicotiana glutinosa
evm.model.chr5.1382	CAAT-box	CAAT	1184	4	+	Nicotiana glutinosa
evm.model.chr5.1382	CAAT-box	CAAT	1225	4	-	Nicotiana glutinosa
evm.model.chr5.1382	CAAT-box	CAAT	1231	4	+	Nicotiana glutinosa
evm.model.chr5.1382	CAAT-box	CAAAT	1233	5	-	Pisum sativum	common cis-acting element in promoter and enhancer regions
evm.model.chr5.1382	CAAT-box	CAAT	1246	4	-	Nicotiana glutinosa
evm.model.chr5.1382	CAAT-box	CAAT	1281	4	+	Nicotiana glutinosa
evm.model.chr5.1382	CAAT-box	CAAT	1311	4	-	Nicotiana glutinosa
evm.model.chr5.1382	CAAT-box	CAAT	1315	4	+	Nicotiana glutinosa
evm.model.chr5.1382	CAAT-box	CAAAT	1437	5	-	Pisum sativum	common cis-acting element in promoter and enhancer regions
evm.model.chr5.1382	CAAT-box	CAAT	1469	4	-	Nicotiana glutinosa
evm.model.chr5.1382	CAAT-box	CAAT	1479	4	+	Nicotiana glutinosa
evm.model.chr5.1382	CAAT-box	CAAT	1577	4	-	Nicotiana glutinosa
evm.model.chr5.1382	CAAT-box	CAAAT	1613	5	-	Pisum sativum	common cis-acting element in promoter and enhancer regions
evm.model.chr5.1382	CAAT-box	CAAT	1682	4	+	Nicotiana glutinosa
evm.model.chr5.1382	CAAT-box	CCAAT	1684	5	-	Arabidopsis thaliana	common cis-acting element in promoter and enhancer regions
evm.model.chr5.1382	CAAT-box	CCAAT	1705	5	+	Arabidopsis thaliana	common cis-acting element in promoter and enhancer regions
evm.model.chr5.1382	CAAT-box	CAAT	1706	4	+	Nicotiana glutinosa
evm.model.chr5.1382	CAAT-box	CAAT	1708	4	-	Nicotiana glutinosa
evm.model.chr5.1382	CAAT-box	CAAT	1772	4	+	Nicotiana glutinosa
evm.model.chr5.1382	CAAT-box	CAAAT	1876	5	+	Pisum sativum	common cis-acting element in promoter and enhancer regions
evm.model.chr5.1382	CAAT-box	CAAAT	1891	5	+	Pisum sativum	common cis-acting element in promoter and enhancer regions
evm.model.chr5.1382	CAAT-box	CCAAT	1965	5	+	Arabidopsis thaliana	common cis-acting element in promoter and enhancer regions
evm.model.chr5.1382	CAAT-box	CAAT	1966	4	+	Nicotiana glutinosa
evm.model.chr5.1382	CAAT-box	CAAT	1985	4	+	Nicotiana glutinosa
evm.model.chr5.1382	CAAT-box	CAAAT	2003	5	-	Pisum sativum	common cis-acting element in promoter and enhancer regions
evm.model.chr5.1382	ARE	AAACCA	1160	6	+	Zea mays	cis-acting regulatory element essential for the anaerobic induction
evm.model.chr5.1382	WRE3	CCACCT	871	6	-	Pisum sativum
evm.model.chr5.1382	WRE3	CCACCT	1931	6	+	Pisum sativum
evm.model.chr5.1382	G-box	CACGTC	193	6	+	Zea mays	cis-acting regulatory element involved in light responsiveness
evm.model.chr5.1382	G-box	TAACACGTAG	1655	9	-	Brassica oleracea	cis-acting regulatory element involved in light responsiveness
evm.model.chr5.1382	G-box	TACGTG	1656	6	+	Arabidopsis thaliana	cis-acting regulatory element involved in light responsiveness
[truncated: 1,645 more rows]

## Sheet: Annotated function of plantCARE
Supplementary file 2. The cis-acting elements in the promoter of GbNF-Ys.
evm.model.chr1.1773	G-Box	CACGTG	799	6	+	Pisum sativum	cis-acting regulatory element involved in light responsiveness
evm.model.chr1.1773	GCN4_motif	TGAGTCA	271	7	+	Oryza sativa	cis-regulatory element involved in endosperm expression
evm.model.chr1.1773	TC-rich repeats	ATTCTCTAAC	110	9	+	Nicotiana tabacum	cis-acting element involved in defense and stress responsiveness
evm.model.chr1.1773	TC-rich repeats	ATTCTCTAAC	740	9	-	Nicotiana tabacum	cis-acting element involved in defense and stress responsiveness
evm.model.chr1.1773	MBSI	aaaAaaC(G/C)GTTA	1554	10.5	-	Petunia hybrida	MYB binding site involved in flavonoid biosynthetic genes regulation
evm.model.chr1.1773	ARE	AAACCA	1378	6	-	Zea mays	cis-acting regulatory element essential for the anaerobic induction
evm.model.chr1.1773	G-box	CACGTG	799	6	+	Arabidopsis thaliana	cis-acting regulatory element involved in light responsiveness
evm.model.chr1.1773	ATCT-motif	AATCTAATCC	242	9	-	Pisum sativum	part of a conserved DNA module involved in light responsiveness
evm.model.chr1.1773	TCA-element	CCATCTTTTT	178	9	+	Nicotiana tabacum	cis-acting element involved in salicylic acid responsiveness
evm.model.chr1.1773	TCA-element	CCATCTTTTT	1089	9	+	Nicotiana tabacum	cis-acting element involved in salicylic acid responsiveness
evm.model.chr1.1773	Box 4	ATTAAT	249	6	+	Petroselinum crispum	part of a conserved DNA module involved in light responsiveness
evm.model.chr1.1773	Box 4	ATTAAT	1568	6	-	Petroselinum crispum	part of a conserved DNA module involved in light responsiveness
evm.model.chr1.1773	Box 4	ATTAAT	1606	6	-	Petroselinum crispum	part of a conserved DNA module involved in light responsiveness
evm.model.chr1.1773	GA-motif	ATAGATAA	642	8	+	Arabidopsis thaliana	part of a light responsive element
evm.model.chr1.1773	I-box	GTATAAGGCC	1339	9	-	Larix laricina	part of a light responsive element
evm.model.chr1.1773	I-box	TGATAATGT	1875	9	+	Solanum tuberosum	part of a light responsive element
evm.model.chr1.1773	ABRE	CACGTG	799	6	+	Arabidopsis thaliana	cis-acting element involved in the abscisic acid responsiveness
evm.model.chr1.1773	ABRE	ACGTG	800	5	+	Arabidopsis thaliana	cis-acting element involved in the abscisic acid responsiveness
evm.model.chr1.1773	AE-box	AGAAACAA	222	8	-	Arabidopsis thaliana	part of a module for light response
evm.model.chr1.1773	chs-CMA1a	TTACTTAA	618	8	+	Daucus carota	part of a light responsive element
evm.model.chr1.1773	O2-site	GATGATGTGG	1472	9	+	Zea mays	cis-acting regulatory element involved in zein metabolism regulation
evm.model.chr1.645	AuxRR-core	GGTCCAT	634	7	-	Nicotiana tabacum	cis-acting regulatory element involved in auxin responsiveness
evm.model.chr1.645	TCA-element	CCATCTTTTT	1543	9	+	Nicotiana tabacum	cis-acting element involved in salicylic acid responsiveness
evm.model.chr1.645	Box 4	ATTAAT	1086	6	-	Petroselinum crispum	part of a conserved DNA module involved in light responsiveness
evm.model.chr1.645	G-box	TACGTG	244	6	+	Arabidopsis thaliana	cis-acting regulatory element involved in light responsiveness
evm.model.chr1.645	TCCC-motif	TCTCCCT	1965	7	+	Spinacia oleracea	part of a light responsive element
evm.model.chr1.645	GCN4_motif	TGAGTCA	1258	7	-	Oryza sativa	cis-regulatory element involved in endosperm expression
evm.model.chr1.645	circadian	CAAAGATATC	893	9	-	Lycopersicon esculentum	cis-acting regulatory element involved in circadian control
evm.model.chr1.645	GT1-motif	GGTTAA	611	6	+	Arabidopsis thaliana	light responsive element
evm.model.chr1.645	CAT-box	GCCACT	778	6	+	Arabidopsis thaliana	cis-acting regulatory element related to meristem expression
evm.model.chr1.645	CCAAT-box	CAACGG	72	6	-	Hordeum vulgare	MYBHv1 binding site
evm.model.chr1.645	TCT-motif	TCTTAC	26	6	+	Arabidopsis thaliana	part of a light responsive element
evm.model.chr1.645	CGTCA-motif	CGTCA	364	5	-	Hordeum vulgare	cis-acting regulatory element involved in the MeJA-responsiveness
evm.model.chr1.645	TGACG-motif	TGACG	364	5	+	Hordeum vulgare	cis-acting regulatory element involved in the MeJA-responsiveness
evm.model.chr1.645	TATC-box	TATCCCA	688	7	+	Oryza sativa	cis-acting element involved in gibberellin-responsiveness
evm.model.chr1.645	Gap-box	CAAATGAA(A/G)A	1981	9	-	Arabidopsis thaliana	part of a light responsive element
evm.model.chr1.645	GATA-motif	AAGATAAGATT	997	10	-	Arabidopsis thaliana	part of a light responsive element
evm.model.chr1.645	ABRE	ACGTG	245	5	+	Arabidopsis thaliana	cis-acting element involved in the abscisic acid responsiveness
evm.model.chr1.645	TGA-element	AACGAC	119	6	-	Brassica oleracea	auxin-responsive element
evm.model.chr10.208	GARE-motif	TCTGTTG	1604	7	+	Brassica oleracea	gibberellin-responsive element
evm.model.chr10.208	TCCC-motif	TCTCCCT	315	7	-	Spinacia oleracea	part of a light responsive element
evm.model.chr10.208	GT1-motif	GGTTAA	123	6	+	Arabidopsis thaliana	light responsive element
evm.model.chr10.208	AT-rich element	ATAGAAATCAA	1461	10	-	Glycine max	binding site of AT-rich DNA binding protein (ATBP-1)
evm.model.chr10.208	Box 4	ATTAAT	601	6	+	Petroselinum crispum	part of a conserved DNA module involved in light responsiveness
evm.model.chr10.208	Box 4	ATTAAT	1235	6	-	Petroselinum crispum	part of a conserved DNA module involved in light responsiveness
evm.model.chr10.208	TCT-motif	TCTTAC	844	6	-	Arabidopsis thaliana	part of a light responsive element
evm.model.chr10.208	ARE	AAACCA	529	6	+	Zea mays	cis-acting regulatory element essential for the anaerobic induction
evm.model.chr10.208	ARE	AAACCA	966	6	+	Zea mays	cis-acting regulatory element essential for the anaerobic induction
evm.model.chr10.208	ARE	AAACCA	1457	6	-	Zea mays	cis-acting regulatory element essential for the anaerobic induction
evm.model.chr10.208	ARE	AAACCA	1933	6	-	Zea mays	cis-acting regulatory element essential for the anaerobic induction
evm.model.chr10.208	ARE	AAACCA	1964	6	-	Zea mays	cis-acting regulatory element essential for the anaerobic induction
evm.model.chr10.208	O2-site	GATGA(C/T)(A/G)TG(A/G)	1060	8	-	Zea mays	cis-acting regulatory element involved in zein metabolism regulation
evm.model.chr10.208	MBS	CAACTG	56	6	+	Arabidopsis thaliana	MYB binding site involved in drought-inducibility
evm.model.chr10.208	MBS	CAACTG	512	6	-	Arabidopsis thaliana	MYB binding site involved in drought-inducibility
evm.model.chr11.1429	O2-site	GATGA(C/T)(A/G)TG(A/G)	1367	8	-	Zea mays	cis-acting regulatory element involved in zein metabolism regulation
evm.model.chr11.1429	TCT-motif	TCTTAC	1307	6	+	Arabidopsis thaliana	part of a light responsive element
evm.model.chr11.1429	CCAAT-box	CAACGG	1261	6	+	Hordeum vulgare	MYBHv1 binding site
evm.model.chr11.1429	GARE-motif	TCTGTTG	1600	7	+	Brassica oleracea	gibberellin-responsive element
evm.model.chr11.1429	ARE	AAACCA	325	6	+	Zea mays	cis-acting regulatory element essential for the anaerobic induction
evm.model.chr11.1429	ARE	AAACCA	395	6	+	Zea mays	cis-acting regulatory element essential for the anaerobic induction
evm.model.chr11.1429	ARE	AAACCA	1132	6	-	Zea mays	cis-acting regulatory element essential for the anaerobic induction
evm.model.chr11.1429	Box 4	ATTAAT	545	6	+	Petroselinum crispum	part of a conserved DNA module involved in light responsiveness
evm.model.chr11.1429	Box 4	ATTAAT	952	6	+	Petroselinum crispum	part of a conserved DNA module involved in light responsiveness
evm.model.chr11.1429	Box 4	ATTAAT	1661	6	-	Petroselinum crispum	part of a conserved DNA module involved in light responsiveness
evm.model.chr11.1429	I-box	GTATAAGGCC	587	9	+	Larix laricina	part of a light responsive element
evm.model.chr11.1429	I-box	AAGATAAGGCT	1300	10	-	Gossypium hirsutum	part of a light responsive element
evm.model.chr11.1429	I-box	TGATAATGT	1510	9	+	Solanum tuberosum	part of a light responsive element
evm.model.chr11.1429	GT1-motif	GGTTAA	1914	6	-	Arabidopsis thaliana	light responsive element
evm.model.chr11.1429	GCN4_motif	TGAGTCA	1965	7	+	Oryza sativa	cis-regulatory element involved in endosperm expression
evm.model.chr11.1429	chs-CMA2a	TCACTTGA	332	8	-	Petroselinum crispum	part of a light responsive element
evm.model.chr11.1429	TC-rich repeats	GTTTTCTTAC	1440	9	-	Nicotiana tabacum	cis-acting element involved in defense and stress responsiveness
evm.model.chr11.1698	TATC-box	TATCCCA	1744	7	+	Oryza sativa	cis-acting element involved in gibberellin-responsiveness
evm.model.chr11.1698	ATC-motif	AGCTATCCA	1596	9	-	Arabidopsis thaliana	part of a conserved DNA module involved in light responsiveness
evm.model.chr11.1698	GATA-motif	AAGGATAAGG	451	9	-	Solanum tuberosum	part of a light responsive element
evm.model.chr11.1698	CCAAT-box	CAACGG	201	6	-	Hordeum vulgare	MYBHv1 binding site
evm.model.chr11.1698	TCT-motif	TCTTAC	121	6	+	Arabidopsis thaliana	part of a light responsive element
evm.model.chr11.1698	CAT-box	GCCACT	554	6	-	Arabidopsis thaliana	cis-acting regulatory element related to meristem expression
evm.model.chr11.1698	RY-element	CATGCATG	1263	8	-	Helianthus annuus	cis-acting regulatory element involved in seed-specific regulation
evm.model.chr11.1698	O2-site	GATGATGTGG	521	9	+	Zea mays	cis-acting regulatory element involved in zein metabolism regulation
evm.model.chr11.1698	O2-site	GATGACATGG	854	9	-	Zea mays	cis-acting regulatory element involved in zein metabolism regulation
evm.model.chr11.1698	O2-site	GATGACATGG	1224	9	+	Zea mays	cis-acting regulatory element involved in zein metabolism regulation
evm.model.chr11.1698	MBS	CAACTG	1921	6	-	Arabidopsis thaliana	MYB binding site involved in drought-inducibility
evm.model.chr11.1698	chs-CMA2a	TCACTTGA	1838	8	-	Petroselinum crispum	part of a light responsive element
evm.model.chr11.1698	TC-rich repeats	GTTTTCTTAC	117	9	+	Nicotiana tabacum	cis-acting element involved in defense and stress responsiveness
evm.model.chr11.1698	TCCC-motif	TCTCCCT	127	7	+	Spinacia oleracea	part of a light responsive element
evm.model.chr11.1698	TCA-element	CCATCTTTTT	762	9	+	Nicotiana tabacum	cis-acting element involved in salicylic acid responsiveness
evm.model.chr11.1698	TCA-element	CCATCTTTTT	905	9	+	Nicotiana tabacum	cis-acting element involved in salicylic acid responsiveness
evm.model.chr11.1698	Box 4	ATTAAT	193	6	+	Petroselinum crispum	part of a conserved DNA module involved in light responsiveness
evm.model.chr11.1698	AuxRR-core	GGTCCAT	965	7	+	Nicotiana tabacum	cis-acting regulatory element involved in auxin responsiveness
evm.model.chr11.1698	ARE	AAACCA	1331	6	-	Zea mays	cis-acting regulatory element essential for the anaerobic induction
evm.model.chr11.1698	ARE	AAACCA	1690	6	+	Zea mays	cis-acting regulatory element essential for the anaerobic induction
evm.model.chr11.257	circadian	CAAAGATATC	1472	9	-	Lycopersicon esculentum	cis-acting regulatory element involved in circadian control
evm.model.chr11.257	GT1-motif	GGTTAA	806	6	-	Arabidopsis thaliana	light responsive element
evm.model.chr11.257	GT1-motif	GGTTAA	1700	6	+	Arabidopsis thaliana	light responsive element
evm.model.chr11.257	MBSI	aaaAaaC(G/C)GTTA	946	10.5	+	Petunia hybrida	MYB binding site involved in flavonoid biosynthetic genes regulation
evm.model.chr11.257	TC-rich repeats	ATTCTCTAAC	854	9	-	Nicotiana tabacum	cis-acting element involved in defense and stress responsiveness
evm.model.chr11.257	P-box	CCTTTTG	1035	7	-	Oryza sativa	gibberellin-responsive element
evm.model.chr11.257	Box 4	ATTAAT	87	6	+	Petroselinum crispum	part of a conserved DNA module involved in light responsiveness
evm.model.chr11.257	Box 4	ATTAAT	108	6	+	Petroselinum crispum	part of a conserved DNA module involved in light responsiveness
evm.model.chr11.257	Box 4	ATTAAT	749	6	+	Petroselinum crispum	part of a conserved DNA module involved in light responsiveness
evm.model.chr11.257	Box 4	ATTAAT	1313	6	-	Petroselinum crispum	part of a conserved DNA module involved in light responsiveness
evm.model.chr11.257	Box 4	ATTAAT	1401	6	-	Petroselinum crispum	part of a conserved DNA module involved in light responsiveness
evm.model.chr11.257	TCA-element	TCAGAAGAGG	1846	9	+	Brassica oleracea	cis-acting element involved in salicylic acid responsiveness
evm.model.chr11.257	AE-box	AGAAACTT	241	8	-	Arabidopsis thaliana	part of a module for light response
evm.model.chr11.257	chs-CMA1a	TTACTTAA	923	8	-	Daucus carota	part of a light responsive element
evm.model.chr11.257	TGACG-motif	TGACG	1747	5	+	Hordeum vulgare	cis-acting regulatory element involved in the MeJA-responsiveness
evm.model.chr11.257	CGTCA-motif	CGTCA	1747	5	-	Hordeum vulgare	cis-acting regulatory element involved in the MeJA-responsiveness
evm.model.chr11.257	CCAAT-box	CAACGG	1723	6	-	Hordeum vulgare	MYBHv1 binding site
evm.model.chr11.257	CAT-box	GCCACT	791	6	-	Arabidopsis thaliana	cis-acting regulatory element related to meristem expression
evm.model.chr11.521	Box 4	ATTAAT	77	6	+	Petroselinum crispum	part of a conserved DNA module involved in light responsiveness
evm.model.chr11.521	Box 4	ATTAAT	589	6	+	Petroselinum crispum	part of a conserved DNA module involved in light responsiveness
evm.model.chr11.521	Box 4	ATTAAT	1135	6	-	Petroselinum crispum	part of a conserved DNA module involved in light responsiveness
evm.model.chr11.521	Box 4	ATTAAT	1602	6	-	Petroselinum crispum	part of a conserved DNA module involved in light responsiveness
evm.model.chr11.521	GA-motif	ATAGATAA	1290	8	+	Arabidopsis thaliana	part of a light responsive element
evm.model.chr11.521	ARE	AAACCA	483	6	-	Zea mays	cis-acting regulatory element essential for the anaerobic induction
evm.model.chr11.521	ARE	AAACCA	512	6	+	Zea mays	cis-acting regulatory element essential for the anaerobic induction
evm.model.chr11.521	ATCT-motif	AATCTAATCC	1790	9	+	Pisum sativum	part of a conserved DNA module involved in light responsiveness
evm.model.chr11.521	GT1-motif	GGTTAAT	60	7	+	Avena sativa	light responsive element
evm.model.chr11.521	GT1-motif	GGTTAA	235	6	-	Arabidopsis thaliana	light responsive element
evm.model.chr11.521	GT1-motif	GGTTAA	630	6	+	Arabidopsis thaliana	light responsive element
evm.model.chr11.521	TCT-motif	TCTTAC	197	6	+	Arabidopsis thaliana	part of a light responsive element
evm.model.chr11.521	CAT-box	GCCACT	1267	6	+	Arabidopsis thaliana	cis-acting regulatory element related to meristem expression
evm.model.chr11.521	TGACG-motif	TGACG	500	5	+	Hordeum vulgare	cis-acting regulatory element involved in the MeJA-responsiveness
evm.model.chr11.521	TGACG-motif	TGACG	1445	5	+	Hordeum vulgare	cis-acting regulatory element involved in the MeJA-responsiveness
evm.model.chr11.521	TGACG-motif	TGACG	1541	5	-	Hordeum vulgare	cis-acting regulatory element involved in the MeJA-responsiveness
evm.model.chr11.521	TGACG-motif	TGACG	1993	5	-	Hordeum vulgare	cis-acting regulatory element involved in the MeJA-responsiveness
evm.model.chr11.521	WUN-motif	AAATTTCCT	107	9	+	Brassica oleracea	wound-responsive element
evm.model.chr11.521	WUN-motif	AAATTTCCT	794	9	-	Brassica oleracea	wound-responsive element
evm.model.chr11.521	MBS	CAACTG	1441	6	+	Arabidopsis thaliana	MYB binding site involved in drought-inducibility
evm.model.chr11.521	CGTCA-motif	CGTCA	500	5	-	Hordeum vulgare	cis-acting regulatory element involved in the MeJA-responsiveness
evm.model.chr11.521	CGTCA-motif	CGTCA	1445	5	-	Hordeum vulgare	cis-acting regulatory element involved in the MeJA-responsiveness
evm.model.chr11.521	CGTCA-motif	CGTCA	1541	5	+	Hordeum vulgare	cis-acting regulatory element involved in the MeJA-responsiveness
evm.model.chr11.521	CGTCA-motif	CGTCA	1993	5	+	Hordeum vulgare	cis-acting regulatory element involved in the MeJA-responsiveness
evm.model.chr11.521	3-AF1 binding site	TAAGAGAGGAA	1197	10	-	Solanum tuberosum	light responsive element
evm.model.chr11.521	Sp1	GGGCGG	1393	6	+	Oryza sativa	light responsive element
evm.model.chr11.521	ABRE	GCCGCGTGGC	1943	9	+	Oryza sativa	cis-acting element involved in the abscisic acid responsiveness
evm.model.chr11.521	GATA-motif	AAGATAAGATT	25	10	-	Arabidopsis thaliana	part of a light responsive element
evm.model.chr11.521	GATA-motif	GATAGGA	112	7	-	Arabidopsis thaliana	part of a light responsive element
evm.model.chr11.521	GATA-motif	AAGGATAAGG	1649	9	-	Solanum tuberosum	part of a light responsive element
evm.model.chr12.975	ARE	AAACCA	313	6	-	Zea mays	cis-acting regulatory element essential for the anaerobic induction
evm.model.chr12.975	ARE	AAACCA	538	6	+	Zea mays	cis-acting regulatory element essential for the anaerobic induction
evm.model.chr12.975	P-box	CCTTTTG	1890	7	-	Oryza sativa	gibberellin-responsive element
evm.model.chr12.975	I-box	atGATAAGGTC	436	11	+	Helianthus annuus	part of a light responsive element
evm.model.chr12.975	LAMP-element	CTTTATCA	74	8	-	Pisum sativum	part of a light responsive element
evm.model.chr12.975	Box 4	ATTAAT	398	6	+	Petroselinum crispum	part of a conserved DNA module involved in light responsiveness
evm.model.chr12.975	Box 4	ATTAAT	423	6	+	Petroselinum crispum	part of a conserved DNA module involved in light responsiveness
evm.model.chr12.975	MRE	AACCTAA	115	7	+	Petroselinum crispum	MYB binding site involved in light responsiveness
evm.model.chr12.975	GT1-motif	GTGTGTGAA	947	9	+	Solanum tuberosum	light responsive element
evm.model.chr12.975	TC-rich repeats	ATTCTCTAAC	470	9	-	Nicotiana tabacum	cis-acting element involved in defense and stress responsiveness
evm.model.chr12.975	CGTCA-motif	CGTCA	1752	5	-	Hordeum vulgare	cis-acting regulatory element involved in the MeJA-responsiveness
evm.model.chr12.975	TGACG-motif	TGACG	1752	5	+	Hordeum vulgare	cis-acting regulatory element involved in the MeJA-responsiveness
evm.model.chr12.975	O2-site	GATGACATGG	1562	9	-	Zea mays	cis-acting regulatory element involved in zein metabolism regulation
evm.model.chr12.975	CAT-box	GCCACT	221	6	+	Arabidopsis thaliana	cis-acting regulatory element related to meristem expression
evm.model.chr12.975	TCT-motif	TCTTAC	959	6	+	Arabidopsis thaliana	part of a light responsive element
evm.model.chr12.975	TCT-motif	TCTTAC	1395	6	+	Arabidopsis thaliana	part of a light responsive element
evm.model.chr12.975	ABRE	GCAACGTGTC	1899	9	-	Hordeum vulgare	cis-acting element involved in the abscisic acid responsiveness
evm.model.chr12.975	TGA-element	AACGAC	1602	6	-	Brassica oleracea	auxin-responsive element
evm.model.chr2.1401	MBSI	aaaAaaC(G/C)GTTA	1185	10.5	+	Petunia hybrida	MYB binding site involved in flavonoid biosynthetic genes regulation
evm.model.chr2.1401	GT1-motif	GGTTAA	1009	6	+	Arabidopsis thaliana	light responsive element
evm.model.chr2.1401	Box 4	ATTAAT	954	6	+	Petroselinum crispum	part of a conserved DNA module involved in light responsiveness
evm.model.chr2.1401	GA-motif	ATAGATAA	23	8	+	Arabidopsis thaliana	part of a light responsive element
evm.model.chr2.1401	TATC-box	TATCCCA	1053	7	+	Oryza sativa	cis-acting element involved in gibberellin-responsiveness
evm.model.chr2.1401	GARE-motif	TCTGTTG	1626	7	+	Brassica oleracea	gibberellin-responsive element
evm.model.chr2.1401	TCT-motif	TCTTAC	925	6	+	Arabidopsis thaliana	part of a light responsive element
evm.model.chr2.1401	CAT-box	GCCACT	1593	6	+	Arabidopsis thaliana	cis-acting regulatory element related to meristem expression
evm.model.chr2.1401	O2-site	GATGA(C/T)(A/G)TG(A/G)	1034	8	+	Zea mays	cis-acting regulatory element involved in zein metabolism regulation
evm.model.chr2.1401	MBS	CAACTG	525	6	-	Arabidopsis thaliana	MYB binding site involved in drought-inducibility
evm.model.chr2.404	circadian	CAAAGATATC	1714	9	-	Lycopersicon esculentum	cis-acting regulatory element involved in circadian control
evm.model.chr2.404	Box 4	ATTAAT	174	6	+	Petroselinum crispum	part of a conserved DNA module involved in light responsiveness
evm.model.chr2.404	Box 4	ATTAAT	231	6	+	Petroselinum crispum	part of a conserved DNA module involved in light responsiveness
evm.model.chr2.404	ARE	AAACCA	1078	6	+	Zea mays	cis-acting regulatory element essential for the anaerobic induction
evm.model.chr2.404	TGA-element	AACGAC	1449	6	+	Brassica oleracea	auxin-responsive element
evm.model.chr2.404	TCT-motif	TCTTAC	565	6	+	Arabidopsis thaliana	part of a light responsive element
evm.model.chr2.404	TCT-motif	TCTTAC	1758	6	-	Arabidopsis thaliana	part of a light responsive element
evm.model.chr2.404	CGTCA-motif	CGTCA	121	5	-	Hordeum vulgare	cis-acting regulatory element involved in the MeJA-responsiveness
evm.model.chr2.404	CGTCA-motif	CGTCA	124	5	+	Hordeum vulgare	cis-acting regulatory element involved in the MeJA-responsiveness
evm.model.chr2.404	CGTCA-motif	CGTCA	1894	5	-	Hordeum vulgare	cis-acting regulatory element involved in the MeJA-responsiveness
evm.model.chr2.404	TGACG-motif	TGACG	121	5	+	Hordeum vulgare	cis-acting regulatory element involved in the MeJA-responsiveness
evm.model.chr2.404	TGACG-motif	TGACG	124	5	-	Hordeum vulgare	cis-acting regulatory element involved in the MeJA-responsiveness
evm.model.chr2.404	TGACG-motif	TGACG	1894	5	+	Hordeum vulgare	cis-acting regulatory element involved in the MeJA-responsiveness
evm.model.chr2.404	O2-site	GTTGACGTGA	121	9	-	Zea mays	cis-acting regulatory element involved in zein metabolism regulation
evm.model.chr2.404	O2-site	GATGATGTGG	472	9	-	Zea mays	cis-acting regulatory element involved in zein metabolism regulation
evm.model.chr2.404	O2-site	GATGATGTGG	1081	9	-	Zea mays	cis-acting regulatory element involved in zein metabolism regulation
evm.model.chr2.404	O2-site	GATGA(C/T)(A/G)TG(A/G)	1194	8	-	Zea mays	cis-acting regulatory element involved in zein metabolism regulation
evm.model.chr3.2277	ARE	AAACCA	483	6	-	Zea mays	cis-acting regulatory element essential for the anaerobic induction
evm.model.chr3.2277	ARE	AAACCA	1547	6	+	Zea mays	cis-acting regulatory element essential for the anaerobic induction
evm.model.chr3.2277	P-box	CCTTTTG	85	7	-	Oryza sativa	gibberellin-responsive element
evm.model.chr3.2277	TCA-element	CCATCTTTTT	36	9	-	Nicotiana tabacum	cis-acting element involved in salicylic acid responsiveness
evm.model.chr3.2277	ACE	GACACGTATG	1930	9	-	Petroselinum crispum	cis-acting element involved in light responsiveness
evm.model.chr3.2277	I-box	GTATAAGGCC	240	9	+	Larix laricina	part of a light responsive element
evm.model.chr3.2277	G-Box	CACGTT	929	6	+	Pisum sativum	cis-acting regulatory element involved in light responsiveness
evm.model.chr3.2277	G-Box	CACGTT	1509	6	+	Pisum sativum	cis-acting regulatory element involved in light responsiveness
evm.model.chr3.2277	GCN4_motif	TGAGTCA	649	7	-	Oryza sativa	cis-regulatory element involved in endosperm expression
evm.model.chr3.2277	GCN4_motif	TGAGTCA	1110	7	-	Oryza sativa	cis-regulatory element involved in endosperm expression
evm.model.chr3.2277	ABRE	ACGTG	929	5	-	Arabidopsis thaliana	cis-acting element involved in the abscisic acid responsiveness
evm.model.chr3.2277	ABRE	ACGTG	1509	5	-	Arabidopsis thaliana	cis-acting element involved in the abscisic acid responsiveness
evm.model.chr3.389	P-box	CCTTTTG	1391	7	-	Oryza sativa	gibberellin-responsive element
evm.model.chr3.389	ARE	AAACCA	777	6	+	Zea mays	cis-acting regulatory element essential for the anaerobic induction
evm.model.chr3.389	ARE	AAACCA	1956	6	+	Zea mays	cis-acting regulatory element essential for the anaerobic induction
evm.model.chr3.389	G-box	ACACGTGGC	1510	9	+	Brassica napus	cis-acting regulatory element involved in light responsiveness
evm.model.chr3.389	G-box	CACGTG	1511	6	-	Arabidopsis thaliana	cis-acting regulatory element involved in light responsiveness
evm.model.chr3.389	Box 4	ATTAAT	162	6	+	Petroselinum crispum	part of a conserved DNA module involved in light responsiveness
evm.model.chr3.389	I-box	gGATAAGGTG	268	10	-	Zea mays	part of a light responsive element
evm.model.chr3.389	I-box	cCATATCCAAT	270	10	+	Flaveria trinervia	part of a light responsive element
evm.model.chr3.389	LAMP-element	CCTTATCCA	270	9	+	Spinacia oleracea	part of a light responsive element
evm.model.chr3.389	GT1-motif	GGTTAA	1019	6	+	Arabidopsis thaliana	light responsive element
evm.model.chr3.389	GT1-motif	GGTTAA	1484	6	+	Arabidopsis thaliana	light responsive element
evm.model.chr3.389	G-Box	CACGTG	1511	6	-	Pisum sativum	cis-acting regulatory element involved in light responsiveness
evm.model.chr3.389	GCN4_motif	TGAGTCA	260	7	-	Oryza sativa	cis-regulatory element involved in endosperm expression
evm.model.chr3.389	GCN4_motif	TGAGTCA	956	7	+	Oryza sativa	cis-regulatory element involved in endosperm expression
evm.model.chr3.389	TCCC-motif	TCTCCCT	329	7	-	Spinacia oleracea	part of a light responsive element
evm.model.chr3.389	TGACG-motif	TGACG	1540	5	-	Hordeum vulgare	cis-acting regulatory element involved in the MeJA-responsiveness
evm.model.chr3.389	CGTCA-motif	CGTCA	1540	5	+	Hordeum vulgare	cis-acting regulatory element involved in the MeJA-responsiveness
evm.model.chr3.389	RY-element	CATGCATG	498	8	+	Helianthus annuus	cis-acting regulatory element involved in seed-specific regulation
[truncated: 326 more rows]

## Sheet: Simplified function annotation
Supplementary file 2. The cis-acting elements in the promoter of GbNF-Ys.
[truncated: 302 more rows]
