# Supplementary material for: Genome-Wide Identification, Characterization, and Expression Analysis of NF-Y Gene Family in Ginkgo biloba Seedlings and GbNF-YA6 Involved in Heat-Stress Response and Tolerance
Source: Int J Mol Sci. 2023 Jul 31;24(15):12284. doi: 10.3390/ijms241512284 (PMC10418864; doi:10.3390/ijms241512284)
Supplement: Supplementary file 1 [file ijms-24-12284-s001.zip › Supplementary file 3.xlsx]

## Sheet: miRNA-NF-Y
Supplementary file 3. The degradome data for the validation of miRNA-GbNF-Y.
SiteID	Query	Transcript	TStart	TStop	TSlice	MFEperfect	MFEsite	MFEratio	AllenScore	Paired	Unpaired	Structure	Sequence	DegradomeRawReads	DegradomeNormReads	DegradomeCategory	DegradomePval	Tplot_file_path	GO	KEGG
Gb_31427:704	miR169m-Probable-5p-star	Gb_31427	694	713	704	-28.3	-23.1	0.816254	4.5	1-6,713-708;8-18,706-696	7-7,707-707[SIL];19-20,695-694[UP3]	..(((((((((((.((((((&)))))).)))))))))))..	GCGGCAAAUCAUUCUUGGCU&AGCCAAUAAUGAUUUGUCAA	9	41.9686	2	0.102162	Output/GB_SRR_MIX/cleaveLand_result/t_plot/miR169m-Probable-5p-star_Gb_31427_704_TPlot.pdf	GO:0003677(DNA binding);GO:0003700(DNA binding transcription factor activity);GO:0005515(protein binding);GO:0005634(nucleus);GO:0006351(transcription, DNA-templated);GO:0006355(regulation of transcription, DNA-templated);GO:0016602(CCAAT-binding factor complex);GO:0045892(negative regulation of transcription, DNA-templated)	NA
Gb_31427:705	miR169g-Known-5p-mature	Gb_31427	694	714	705	-37.9	-34.7	0.915567	2.5	1-20,714-695	21-21,694-694[UP3]	.((((((((((((((((((((&)))))))))))))))))))).	GCGGCAAAUCAUUCUUGGCUG&UAGCCAAGGAUGAUUUGCCGA	91	424.349	0	0.000981812	Output/GB_SRR_MIX/cleaveLand_result/t_plot/miR169g-Known-5p-mature_Gb_31427_705_TPlot.pdf	GO:0003677(DNA binding);GO:0003700(DNA binding transcription factor activity);GO:0005515(protein binding);GO:0005634(nucleus);GO:0006351(transcription, DNA-templated);GO:0006355(regulation of transcription, DNA-templated);GO:0016602(CCAAT-binding factor complex);GO:0045892(negative regulation of transcription, DNA-templated)	NA
Gb_07137:381	miR1083b-Known-3p-star	Gb_07137	370	390	381	-36.2	-24.3	0.671271	8.5	1-6,390-385;8-18,383-373	7-7,384-384[SIL];19-21,372-370[UP3]	...(((((((((((.((((((&)))))).)))))))))))...	UCAAAGUCUGGAGCAGAGCAC&GUGCUUCGUUUCAGGCUUAUG	2	9.32636	3	0.999765	Output/GB_SRR_MIX/cleaveLand_result/t_plot/miR1083b-Known-3p-star_Gb_07137_381_TPlot.pdf	GO:0003700(DNA binding transcription factor activity);GO:0005515(protein binding);GO:0005634(nucleus);GO:0006351(transcription, DNA-templated);GO:0006355(regulation of transcription, DNA-templated);GO:0043565(sequence-specific DNA binding);GO:0046982(protein heterodimerization activity)	NA
Gb_08726:176	miR169e-Probable-3p-star	Gb_08726	165	180	176	-37.8	-25.4	0.671958	11	1-3,180-178;9-21,177-165	4-8,x-x[BULq]	(((((((((((((-----(((&))).....)))))))))))))	GGUGUCCAAGGAC-----GCC&GGCAAGUUGUCCUUGGAUACU	2	9.32636	3	0.989799	Output/GB_SRR_MIX/cleaveLand_result/t_plot/miR169e-Probable-3p-star_Gb_08726_176_TPlot.pdf	GO:0003700(DNA binding transcription factor activity);GO:0005515(protein binding);GO:0005634(nucleus);GO:0006351(transcription, DNA-templated);GO:0006355(regulation of transcription, DNA-templated);GO:0043565(sequence-specific DNA binding);GO:0046982(protein heterodimerization activity)	NA
Gb_13087:158	miRN62-Novel-3p-star	Gb_13087	147	178	158	-44.9	-31.6	0.703786	27	1-6,178-173;7-16,161-152;17-18,150-149	x-x,172-162[BULt];x-x,151-151[BULt];19-20,148-147[UP3]	..((.((((((((((...........((((((&))))))-----------))))))))))-))..	GUGUCCUCCCCCGGCAGCAUUAUCCAGCCCCC&GGGGGC-----------GUUGGGGGAG-ACUU	4	18.6527	2	0.975053	Output/GB_SRR_MIX/cleaveLand_result/t_plot/miRN62-Novel-3p-star_Gb_13087_158_TPlot.pdf	GO:0003677(DNA binding);GO:0003700(DNA binding transcription factor activity);GO:0005515(protein binding);GO:0005634(nucleus);GO:0005737(cytoplasm);GO:0006351(transcription, DNA-templated);GO:0006355(regulation of transcription, DNA-templated);GO:0016602(CCAAT-binding factor complex);GO:0045893(positive regulation of transcription, DNA-templated);GO:0046982(protein heterodimerization activity)	NA
Gb_27081:201	novel_27	Gb_27081	191	210	201	-31.2	-20.8	0.666667	10.5	2-10,209-201;12-16,199-195	1-1,210-210[UP5];11-11,200-200[SIL];17-20,194-191[UP3]	....(((((.(((((((((.&.))))))))).)))))....	UGUGGCACGCUCGGGCUGCA&GGUAGUUCGAUCGUGUAAUU	1	4.66318	4	0.999905	Output/GB_SRR_MIX/cleaveLand_result/t_plot/novel_27_Gb_27081_201_TPlot.pdf	GO:0003677(DNA binding);GO:0003700(DNA binding transcription factor activity);GO:0005515(protein binding);GO:0005634(nucleus);GO:0006351(transcription, DNA-templated);GO:0006355(regulation of transcription, DNA-templated);GO:0016602(CCAAT-binding factor complex);GO:0045892(negative regulation of transcription, DNA-templated)	NA
Gb_08937:24	miRN3a-Novel-3p-star	Gb_08937	13	33	24	-26.5	-19.2	0.724528	6	3-13,31-21;15-20,19-14	1-2,33-32[UP5];14-14,20-20[SIL];21-21,13-13[UP3]	.((((((.(((((((((((..&..))))))))))).)))))).	GAAGAUGUGAGGAUGAUUUCA&CAAAAUCAUCCUCUUAUUUUA	2	9.32636	3	0.964829	Output/GB_SRR_MIX/cleaveLand_result/t_plot/miRN3a-Novel-3p-star_Gb_08937_24_TPlot.pdf	GO:0003677(DNA binding);GO:0003700(DNA binding transcription factor activity);GO:0005515(protein binding);GO:0005634(nucleus);GO:0005737(cytoplasm);GO:0006351(transcription, DNA-templated);GO:0006355(regulation of transcription, DNA-templated);GO:0016602(CCAAT-binding factor complex);GO:0045893(positive regulation of transcription, DNA-templated);GO:0046982(protein heterodimerization activity)	NA
Gb_08937:339	miRN11-Novel-5p-mature	Gb_08937	328	347	339	-36.3	-24.7	0.680441	7.5	3-7,345-341;9-15,340-334;18-21,331-328	1-2,347-346[UP5];8-8,x-x[BULq];16-17,333-332[SIL]	((((..(((((((-(((((..&..))))).)))))))..))))	AAGCCGGUGGACC-CUGCACU&UAUGCAGUGGUCUACAAGCUU	1	4.66318	4	0.992358	Output/GB_SRR_MIX/cleaveLand_result/t_plot/miRN11-Novel-5p-mature_Gb_08937_339_TPlot.pdf	GO:0003677(DNA binding);GO:0003700(DNA binding transcription factor activity);GO:0005515(protein binding);GO:0005634(nucleus);GO:0005737(cytoplasm);GO:0006351(transcription, DNA-templated);GO:0006355(regulation of transcription, DNA-templated);GO:0016602(CCAAT-binding factor complex);GO:0045893(positive regulation of transcription, DNA-templated);GO:0046982(protein heterodimerization activity)	NA
Gb_10622:247	miR159a-Probable-3p-mature	Gb_10622	237	257	247	-38.8	-25.8	0.664948	7	1-5,257-253;6-8,251-249;10-20,247-237	x-x,252-252[BULt];9-9,248-248[SIL]	(((((((((((.(((.(((((&)))))-))).)))))))))))	AGGGGUUCCUGCCAAUGCCAA&UUGGU-UUGACGGGAGCUCCU	1	4.66318	4	0.999937	Output/GB_SRR_MIX/cleaveLand_result/t_plot/miR159a-Probable-3p-mature_Gb_10622_247_TPlot.pdf	GO:0003700(DNA binding transcription factor activity);GO:0005515(protein binding);GO:0005634(nucleus);GO:0006351(transcription, DNA-templated);GO:0006355(regulation of transcription, DNA-templated);GO:0043565(sequence-specific DNA binding);GO:0046982(protein heterodimerization activity)	NA
Gb_10622:248	miR159d-Known-3p-mature	Gb_10622	237	258	248	-40.1	-26.9	0.670823	9	1-5,258-254;6-9,252-249;12-20,246-238	x-x,253-253[BULt];10-11,248-247[SIL];21-21,237-237[UP3]	.(((((((((..((((.(((((&)))))-))))..))))))))).	AGGGGUUCCUGCCAAUGCCAAG&CUUGG-AUUGAAGGGAGCUCCA	6	27.9791	2	0.996414	Output/GB_SRR_MIX/cleaveLand_result/t_plot/miR159d-Known-3p-mature_Gb_10622_248_TPlot.pdf	GO:0003700(DNA binding transcription factor activity);GO:0005515(protein binding);GO:0005634(nucleus);GO:0006351(transcription, DNA-templated);GO:0006355(regulation of transcription, DNA-templated);GO:0043565(sequence-specific DNA binding);GO:0046982(protein heterodimerization activity)	NA
Gb_10622:278	miR169f-Known-3p-mature	Gb_10622	268	286	278	-40	-26.1	0.6525	8	1-2,286-285;4-7,283-280;9-17,279-271	3-3,284-284[SIL];8-8,x-x[BULq];18-20,270-268[UP3]	...(((((((((-((((.((&)).)))).)))))))))...	GAUGCCAAGGAC-ACUGUCC&GGUCGGUUGUCCUUGGCUAC	3	13.9895	2	1	Output/GB_SRR_MIX/cleaveLand_result/t_plot/miR169f-Known-3p-mature_Gb_10622_278_TPlot.pdf	GO:0003700(DNA binding transcription factor activity);GO:0005515(protein binding);GO:0005634(nucleus);GO:0006351(transcription, DNA-templated);GO:0006355(regulation of transcription, DNA-templated);GO:0043565(sequence-specific DNA binding);GO:0046982(protein heterodimerization activity)	NA
New ID	old ID	rename	New vs. Old dentify	best homology
evm.model.chr3.676	Gb_08937	GbNF-YC2	1	OsNF-YC4	Probable transcription factor involved in the regulation of flowering time under long day (LD) conditions. Functions as repressor of flowering, independently of HD1 and GHD7. Controls flowering time by negatively regulating the expression of EHD1 and HD3A
evm.model.chr7.1924	Gb_07137	GbNF-YB8	1	AtNF-YB-10, OsNF-YB-3;	Component of the NF-Y/HAP transcription factor complex. The NF-Y complex stimulates the transcription of various genes by recognizing and binding to a CCAAT motif in promoters. May regulate the expression of photosynthetic genes, and may be involved in chloroplast and amyloplast development.
evm.model.chr5.1988	Gb_31427	GbNF-YA4	0.95	AtNF-YA-1	embryo development ending in seed dormancy; microgametogenesis; regulation of timing of transition from vegetative to reproductive phase; regulation of transcription, DNA-templated; regulation of transcription by RNA polymerase II; seed development; somatic embryogenesis
